# Supplementary material for: Co-activation of Akt, Nrf2, and NF-κB signals under UPRER in torpid Myotis ricketti bats for survival
Source: Commun Biol. 2020 Nov 11;3:658. doi: 10.1038/s42003-020-01378-2 (PMC7658203; doi:10.1038/s42003-020-01378-2)
Supplement: Supplementary file 4 — Supplementary Data 1 [file 42003_2020_1378_MOESM4_ESM.xlsx]

## Sheet: Torpor VS 2 h
GeneName	LogF	LogP	Rank	Weight
ACOX1	-1.62932	2.97062	-4.84008	23.4264
FRIL	-1.51349	2.88606	-4.36802	19.0796
PYGL	-1.60261	2.59517	-4.15905	17.2977
RS142	-1.48697	2.41005	-3.58368	12.8427
RS14	-1.48697	2.41005	-3.58368	12.8427
GSTK1	-1.47101	2.42366	-3.56522	12.7108
CP2CJ	-1.3794	2.4698	-3.40684	11.6066
RL6	-1.09356	2.95468	-3.23112	10.4401
DPYD	-1.0895	2.93181	-3.19421	10.203
ADT2	-1.20213	2.53313	-3.04516	9.27302
RS141	-1.30552	2.32883	-3.04033	9.24363
NDUA9	-1.08406	2.75696	-2.98872	8.93247
ADT3	-1.07607	2.7167	-2.92336	8.54605
ORNT1	-1.50303	1.82711	-2.74619	7.54158
RL17	-1.1106	2.35754	-2.61827	6.85535
GCST	-0.809826	2.97881	-2.41232	5.81928
GLYAL	-0.803227	3	-2.40968	5.80656
GLYAT	-0.803227	3	-2.40968	5.80656
CP2CI	-1.16237	2.07007	-2.40618	5.78971
PPGB	-0.767231	2.96658	-2.27605	5.1804
UD2B4	-1.05076	2.15739	-2.2669	5.13883
RS5	-0.970259	2.30892	-2.24025	5.01871
FRIH	-0.901494	2.4437	-2.20298	4.85312
SFXN1	-0.847997	2.56864	-2.1782	4.74454
CX6B1	-0.718088	3	-2.15426	4.64085
ALBU	-1.69066	1.25571	-2.12297	4.50701
THTM	-1.11252	1.88306	-2.09494	4.38877
RS19	-1.07448	1.94615	-2.09109	4.37268
CGL	-0.914837	2.23882	-2.04816	4.19496
UDB31	-0.846792	2.32239	-1.96658	3.86745
RL24	-1.3115	1.48986	-1.95395	3.81793
A2MG	-1.11766	1.7385	-1.94305	3.77545
UD2B1	-0.935941	2.02549	-1.89574	3.59382
UDB30	-0.875934	2.12552	-1.86181	3.46635
UDB19	-0.875934	2.12552	-1.86181	3.46635
RL18A	-1.01	1.83684	-1.8552	3.44178
RL4	-0.858901	2.11919	-1.82017	3.31302
UD2B2	-0.817235	2.1945	-1.79342	3.21636
DHI1	-1.62171	1.10508	-1.79211	3.21166
PYGB	-1.9867	0.876769	-1.74188	3.03413
SAHH	-0.694968	2.49894	-1.73668	3.01607
RL9	-1.37323	1.24972	-1.71616	2.94521
GLYM	-1.14723	1.49349	-1.71338	2.93568
HSP7I	-1.52857	1.10908	-1.6953	2.87405
TBB2B	-0.947575	1.7612	-1.66887	2.78513
G3P	-0.645581	2.56067	-1.65312	2.7328
NDUA7	-0.766612	2.10791	-1.61595	2.61128
NB5R3	-0.852938	1.87746	-1.60135	2.56433
PDIA6	-0.801756	1.96981	-1.5793	2.4942
TBB5	-1.0258	1.51713	-1.55627	2.42197
TBB3	-0.936346	1.64608	-1.5413	2.37562
DHB4	-0.968015	1.53373	-1.48467	2.20424
NLTP	-1.13096	1.30654	-1.47764	2.18343
LETM1	-0.923445	1.58788	-1.46632	2.15008
JOS2	-0.945489	1.53521	-1.45153	2.10693
HGD	-0.921436	1.55956	-1.43704	2.06508
IF4A1	-1.00791	1.41005	-1.42121	2.01983
ARLY1	-0.617408	2.29328	-1.41589	2.00475
AMACR	-0.876566	1.59278	-1.39618	1.94931
ANXA3	-0.912267	1.52143	-1.38795	1.92641
UDB20	-0.78482	1.75498	-1.37734	1.89708
IDHP	-0.768626	1.78516	-1.37212	1.8827
RMND1	-0.815102	1.67778	-1.36756	1.87023
RL10	-1.01698	1.34132	-1.3641	1.86076
NPM	-1.08882	1.24011	-1.35025	1.82318
AL1B1	-0.993493	1.34756	-1.33879	1.79236
RL10L	-0.979246	1.3534	-1.32531	1.75645
CALM	-0.831877	1.57009	-1.30612	1.70595
PPIF	-0.664801	1.96178	-1.30419	1.70092
PRDX1	-0.668008	1.93479	-1.29246	1.67045
IF4A2	-0.885965	1.4583	-1.292	1.66926
UD2A1	-0.914565	1.39469	-1.27554	1.627
EFTU	-1.01815	1.25065	-1.27335	1.62141
VIME	-0.867106	1.46118	-1.26699	1.60527
AL1L1	-0.810649	1.55207	-1.25818	1.58302
ATPA	-0.587831	2.1261	-1.24979	1.56196
SSRB	-0.791606	1.57251	-1.24481	1.54955
SPA3K	-2.72509	0.455671	-1.24174	1.54193
CMBL	-0.778209	1.59091	-1.23806	1.5328
SAHHA	-0.715485	1.7093	-1.22298	1.49567
NDUA4	-0.720722	1.67965	-1.21056	1.46545
ASSY	-0.721703	1.67366	-1.20789	1.45899
SAHHB	-0.6981	1.71153	-1.19482	1.42759
ENPP1	-0.676455	1.75845	-1.18951	1.41494
CLH	-0.879706	1.34409	-1.18241	1.39809
NDUS2	-0.664882	1.77547	-1.18048	1.39352
KHK	-0.750178	1.56177	-1.17161	1.37267
RL28	-0.648191	1.79833	-1.16566	1.35877
APOE	-0.789103	1.46993	-1.15993	1.34543
RL15	-0.734655	1.57025	-1.15359	1.33077
ECI2	-0.976353	1.17757	-1.14972	1.32187
GPDA	-0.840765	1.36291	-1.14589	1.31306
RDH16	-0.623857	1.82857	-1.14076	1.30134
BHMT2	-0.576453	1.97306	-1.13737	1.29362
TBB	-0.63325	1.77573	-1.12448	1.26445
RS5B	-0.662317	1.68152	-1.1137	1.24033
HPT	-0.725504	1.53432	-1.11315	1.23911
HYEP	-0.787219	1.40528	-1.10626	1.22381
ADK	-0.877317	1.24558	-1.09276	1.19414
PSA2	-0.910733	1.19764	-1.09073	1.18969
TRFE	-1.0233	1.06525	-1.09007	1.18826
ETHE1	-1.04963	1.03791	-1.08943	1.18685
IPYR	-0.771814	1.39416	-1.07603	1.15784
MCAT	-0.712816	1.5064	-1.07379	1.15302
RS15A	-0.697774	1.5388	-1.07374	1.15291
RLA2	-0.816677	1.30768	-1.06795	1.14053
RAB5C	-0.665393	1.58104	-1.05201	1.10673
NDUB4	-0.745883	1.40461	-1.04768	1.09763
AT5F1	-0.672394	1.55502	-1.04559	1.09325
A1AT2	-0.809826	1.28291	-1.03894	1.07939
ADH6	-1.06787	0.972691	-1.03871	1.07892
DYR	-0.653519	1.58303	-1.03454	1.07027
ABHEB	-0.687956	1.49744	-1.03017	1.06125
RPN2	-0.669934	1.53121	-1.02581	1.05228
GHC2	-0.692427	1.45892	-1.0102	1.0205
URAD	-0.645465	1.56288	-1.00879	1.01765
CP2A9	-0.536696	1.8791	-1.0085	1.01708
IMMT	-0.644745	1.56273	-1.00756	1.01518
PRDX5	-0.678973	1.48017	-1.005	1.01002
RL13A	-0.678973	1.48017	-1.005	1.01002
PEBP1	-0.711935	1.41117	-1.00466	1.00934
ACBP	-0.710173	1.40318	-0.996502	0.993017
CX6A1	-1.29983	0.763967	-0.993028	0.986104
SDHB	-1.03681	0.940929	-0.975566	0.95173
TRY1	-0.609082	1.56912	-0.955721	0.913404
DHPR	-0.888309	1.07484	-0.954792	0.911628
RL18	-0.518158	1.82769	-0.947032	0.896869
RL19	-0.656268	1.42864	-0.93757	0.879038
PGM1	-0.583038	1.59482	-0.929843	0.864607
HINT2	-0.583038	1.59482	-0.929843	0.864607
EF2	-0.739848	1.25633	-0.929496	0.863963
ES1	-0.717588	1.29525	-0.929455	0.863886
RL31	-0.619543	1.49268	-0.924781	0.855221
ARK74	-0.730106	1.24895	-0.911867	0.831502
EF1A0	-0.690911	1.31785	-0.91052	0.829047
ATP5L	-0.572262	1.58153	-0.905052	0.819119
TOM70	-0.583213	1.53033	-0.892505	0.796565
ANXA6	-0.669027	1.32679	-0.887661	0.787942
H10	-0.558757	1.58788	-0.887237	0.78719
ACMSD	-0.382944	2.28233	-0.874004	0.763883
EF1A	-0.730397	1.17822	-0.860572	0.740584
PDIA4	-0.572305	1.50252	-0.859899	0.739426
NDUS4	-0.68958	1.24382	-0.857713	0.735672
RL14	-0.672728	1.27205	-0.855745	0.7323
TBB1	-0.895857	0.954286	-0.854903	0.73086
TBB2	-0.895857	0.954286	-0.854903	0.73086
TBB2A	-0.895857	0.954286	-0.854903	0.73086
EF1A3	-0.651703	1.29448	-0.843615	0.711686
PXMP2	-0.280956	3	-0.842869	0.710428
ARK72	-0.816905	1.02868	-0.840332	0.706158
RL29	-0.756574	1.10419	-0.835402	0.697896
GSTM1	-0.799307	1.04172	-0.832656	0.693316
RL7	-0.577463	1.43192	-0.826878	0.683728
BDH	-0.482718	1.67737	-0.809695	0.655607
RS15	-0.926759	0.862709	-0.799523	0.639237
GSTP1	-0.871055	0.86928	-0.757191	0.573338
COX5A	-0.490464	1.53955	-0.755095	0.570169
RS9	-0.732902	1.03026	-0.755078	0.570143
GSTO1	-0.695402	1.0855	-0.754857	0.56981
CAH14	-0.517132	1.45855	-0.75426	0.568909
UCRI	-0.538223	1.38637	-0.746176	0.556778
HUTU	-0.586815	1.27084	-0.745745	0.556136
METK1	-0.527496	1.40972	-0.74362	0.552971
1433G	-0.725252	1.01918	-0.739161	0.546359
ACD11	-0.941106	0.783676	-0.737522	0.543939
PRDX6	-0.408979	1.78516	-0.730091	0.533033
143GB	-0.673134	1.08444	-0.729975	0.532863
143G1	-0.673134	1.08444	-0.729975	0.532863
143GA	-0.673134	1.08444	-0.729975	0.532863
LDH6B	-0.822123	0.885923	-0.728338	0.530476
HCD2	-0.751502	0.948886	-0.713089	0.508497
C1QBP	-0.885184	0.802885	-0.710701	0.505096
HEBP1	-0.594549	1.18869	-0.706736	0.499475
ECHA	-0.376677	1.8729	-0.705476	0.497696
CATC	-0.623863	1.1177	-0.697294	0.486219
AASS	-0.682853	1.0059	-0.686884	0.47181
NDUBA	-0.522828	1.31042	-0.685127	0.469399
PCKGC	-0.499168	1.36825	-0.682988	0.466473
1433F	-0.620323	1.09507	-0.679296	0.461443
OTC	-0.461404	1.46521	-0.676055	0.457051
RS5A	-0.651064	1.03616	-0.67461	0.455098
CY1	-0.540714	1.24359	-0.672427	0.452158
CO3	-0.532068	1.25806	-0.669373	0.448061
A2MP	-0.78157	0.856111	-0.66911	0.447709
T126A	-0.408911	1.62197	-0.66324	0.439888
TAGL2	-0.843984	0.762758	-0.643755	0.414421
HPPD	-0.752387	0.849305	-0.639006	0.408329
A1AT	-0.677462	0.938284	-0.635652	0.404053
SODM	-0.857583	0.737051	-0.632082	0.399528
ATP5H	-0.480756	1.31301	-0.631235	0.398458
ATPO	-0.4975	1.26801	-0.630834	0.397951
SC61B	-0.534613	1.17166	-0.626385	0.392359
GCSH	-0.725959	0.85855	-0.623272	0.388469
ASPD	-0.724337	0.842785	-0.61046	0.372661
RS7	-0.551963	1.10364	-0.609167	0.371085
EF1A2	-0.660062	0.917538	-0.605632	0.36679
ADRO	-0.689165	0.876116	-0.603788	0.36456
DHRS4	-0.575805	1.04182	-0.599884	0.359861
1433T	-0.669817	0.893096	-0.59821	0.357855
SRPRB	-0.44088	1.34679	-0.593772	0.352565
RS4X	-0.981084	0.603644	-0.592225	0.350731
ISOC2	-0.680774	0.868895	-0.591521	0.349898
DHTK1	-0.679654	0.858111	-0.583219	0.340144
HSP7D	-0.755972	0.768428	-0.580911	0.337457
AL7A1	-0.574397	1.00971	-0.579972	0.336367
RS25	-0.504406	1.14575	-0.577926	0.333998
NDUA5	-0.564419	1.0148	-0.572771	0.328067
ACSL1	-0.433653	1.31381	-0.569738	0.324602
BASI	-0.564325	1.00296	-0.565997	0.320352
HMCS1	-0.612802	0.918581	-0.562908	0.316865
G3P1	-0.666302	0.841487	-0.560684	0.314367
RS4Y1	-0.534402	1.04905	-0.560615	0.314289
ST1D1	-0.60224	0.930591	-0.56044	0.314092
GSTA3	-0.787394	0.709854	-0.558935	0.312408
RS3A	-0.56825	0.978687	-0.556139	0.30929
TALDO	-0.689349	0.801233	-0.552329	0.305067
NDUAD	-0.495282	1.11492	-0.552201	0.304926
TXTP	-0.572068	0.96477	-0.551914	0.304609
ATPA1	-0.676624	0.813298	-0.550297	0.302827
PGES2	-0.639788	0.860058	-0.550255	0.30278
HSP7A	-0.687975	0.79945	-0.550002	0.302502
ADH1E	-0.669027	0.821253	-0.54944	0.301885
ETFD	-0.369073	1.48466	-0.547947	0.300246
TBB4B	-0.699297	0.776193	-0.542789	0.29462
1433Z	-0.514371	1.04988	-0.540027	0.291629
NDUV1	-0.477757	1.11924	-0.534726	0.285932
IDHC	-0.83996	0.628637	-0.528029	0.278815
GNAT3	-0.604071	0.868863	-0.524855	0.275473
GNAT2	-0.604071	0.868863	-0.524855	0.275473
GNAT	-0.604071	0.868863	-0.524855	0.275473
GPA2	-0.604071	0.868863	-0.524855	0.275473
GPA4	-0.604071	0.868863	-0.524855	0.275473
RLA0	-0.542851	0.957858	-0.519974	0.270373
NDUS7	-0.681954	0.75731	-0.51645	0.266721
ATPB2	-0.569097	0.905948	-0.515573	0.265815
GSTM5	-0.606242	0.848293	-0.514271	0.264474
SAR1A	-0.612094	0.839291	-0.513725	0.263913
HEM2	-0.586885	0.868927	-0.50996	0.260059
RL11	-0.732056	0.695876	-0.50942	0.259509
SC22B	-0.401875	1.25571	-0.504637	0.254658
CP27A	-0.4451	1.13241	-0.504038	0.254054
CP2CN	-0.513231	0.978604	-0.502249	0.252254
1433B	-0.583792	0.85686	-0.500228	0.250228
MTX2	-0.586885	0.845667	-0.496309	0.246323
TMED4	-0.586885	0.845667	-0.496309	0.246323
MDHM	-0.392867	1.26177	-0.495709	0.245728
PPIA	-0.569491	0.867933	-0.49428	0.244313
APO1B	-0.326277	1.51004	-0.492692	0.242745
KNG1	-0.65873	0.746153	-0.491514	0.241586
A1AT1	-1.09559	0.447429	-0.490197	0.240294
A1AT3	-1.09559	0.447429	-0.490197	0.240294
AT1B1	-0.517125	0.946883	-0.489657	0.239764
GSTM4	-0.683167	0.713791	-0.487638	0.237791
SUCB2	-0.445614	1.08746	-0.484587	0.234825
RL4B	-0.557778	0.868638	-0.484507	0.234747
RL4A	-0.557778	0.868638	-0.484507	0.234747
RS17	-0.589763	0.820362	-0.48382	0.234081
RS17L	-0.589763	0.820362	-0.48382	0.234081
PAHX	-0.538072	0.896675	-0.482476	0.232783
ATR	-0.331132	1.43985	-0.476782	0.227321
CADH4	-0.40653	1.17121	-0.476133	0.226702
ATPB	-0.54532	0.86742	-0.473021	0.223749
ACON	-0.373859	1.25011	-0.467364	0.218429
TFR1	-0.543001	0.840764	-0.456535	0.208425
DECR	-0.543001	0.840764	-0.456535	0.208425
ML12B	-0.521051	0.867068	-0.451787	0.204111
MRLCA	-0.521051	0.867068	-0.451787	0.204111
ML12A	-0.521051	0.867068	-0.451787	0.204111
MLRN	-0.521051	0.867068	-0.451787	0.204111
MYL9	-0.521051	0.867068	-0.451787	0.204111
ICDHX	-0.483964	0.933152	-0.451612	0.203953
EF1G	-0.475537	0.944125	-0.448966	0.201571
LACB	-0.811569	0.551464	-0.447551	0.200302
ST2A1	-0.974363	0.458745	-0.446984	0.199795
SUCB1	-0.334294	1.32985	-0.44456	0.197634
URIC	-0.683875	0.645431	-0.441394	0.194829
ODO2	-0.621488	0.708964	-0.440613	0.19414
QCR8	-0.543001	0.810397	-0.440047	0.193641
HSP7C	-0.538892	0.815678	-0.439562	0.193215
VDAC1	-0.687034	0.639198	-0.439151	0.192854
ARLY	-0.519569	0.837436	-0.435106	0.189317
FAAA	-0.440993	0.982007	-0.433058	0.187539
RAPA	-0.49774	0.868991	-0.432532	0.187084
ECHM	-0.49774	0.868991	-0.432532	0.187084
RAP1B	-0.49774	0.868991	-0.432532	0.187084
RAP1A	-0.49774	0.868991	-0.432532	0.187084
H2A	-0.782287	0.552346	-0.432093	0.186705
H2AX	-0.782287	0.552346	-0.432093	0.186705
RAB1A	-0.592636	0.724044	-0.429095	0.184122
RAB1B	-0.592636	0.724044	-0.429095	0.184122
PPIE	-0.511974	0.83666	-0.428348	0.183482
ALAT1	-0.511974	0.83666	-0.428348	0.183482
COQ9	-0.515006	0.829885	-0.427396	0.182667
RS4Y2	-0.481262	0.885422	-0.42612	0.181578
G6PE	-0.450738	0.945272	-0.42607	0.181536
ACOX2	-0.468426	0.906158	-0.424468	0.180173
DDAH1	-0.487486	0.868927	-0.42359	0.179429
RAC1	-0.487486	0.868927	-0.42359	0.179429
HIBCH	-0.487486	0.868927	-0.42359	0.179429
PSA5	-0.487486	0.868927	-0.42359	0.179429
LGUL	-0.487486	0.868927	-0.42359	0.179429
GSTM3	-0.487486	0.868927	-0.42359	0.179429
NDUB9	-0.511431	0.826231	-0.422561	0.178557
COX2	-0.363209	1.16285	-0.422359	0.178387
SPCS3	-0.486457	0.866525	-0.421527	0.177685
GNMT	-0.647736	0.6483	-0.419927	0.176339
CYC	-0.337081	1.23837	-0.417432	0.17425
CBR4	-0.52707	0.789387	-0.416063	0.173108
TPIS	-0.465632	0.890523	-0.414656	0.17194
CYB5	-0.475085	0.868895	-0.412799	0.170403
ALLT	-0.485427	0.849059	-0.412156	0.169873
RAC2	-0.543001	0.758777	-0.412017	0.169758
HOGA1	-0.543001	0.758777	-0.412017	0.169758
ATPG	-0.46814	0.873706	-0.409017	0.167295
ETFB	-0.499538	0.816901	-0.408073	0.166524
H2A4	-0.795589	0.510674	-0.406287	0.165069
PYR1	-0.37928	1.06464	-0.403798	0.163053
TERA	-0.580714	0.692911	-0.402383	0.161912
TKT	-0.484396	0.822002	-0.398174	0.158543
KAD3	-0.49057	0.799204	-0.392066	0.153716
NIPS1	-0.424795	0.922233	-0.39176	0.153476
CHCH3	-0.574445	0.680811	-0.391088	0.15295
COX6C	-0.467801	0.833836	-0.39007	0.152154
NDUA8	-0.446786	0.867933	-0.38778	0.150373
RS24	-0.446786	0.867933	-0.38778	0.150373
TRAP1	-0.459432	0.823735	-0.37845	0.143224
GPD1L	-0.459432	0.823735	-0.37845	0.143224
F16P1	-0.477702	0.787546	-0.376212	0.141535
ATF1A	-0.43082	0.861918	-0.371332	0.137888
ATIF1	-0.43082	0.861918	-0.371332	0.137888
FTCD	-0.43082	0.861918	-0.371332	0.137888
RS12	-0.432959	0.856392	-0.370783	0.13748
MTP	-0.27023	1.36937	-0.370044	0.136933
GGT1	-0.425459	0.869731	-0.370035	0.136926
ERP29	-0.476377	0.773452	-0.368455	0.135759
AXA2L	-0.462422	0.788666	-0.364696	0.133003
FIBB	-0.60656	0.597601	-0.362481	0.131392
GLCTK	-0.491248	0.734004	-0.360578	0.130016
CASA2	-0.401796	0.895069	-0.359635	0.129338
SCRB1	-0.273814	1.30768	-0.358062	0.128208
AMPA	-0.323017	1.1069	-0.357548	0.127841
A1AT4	-0.794936	0.447429	-0.355677	0.126506
A1AT5	-0.794936	0.447429	-0.355677	0.126506
H10B	-0.408168	0.867036	-0.353897	0.125243
ARPC3	-0.408168	0.867036	-0.353897	0.125243
RS23	-0.408168	0.867036	-0.353897	0.125243
PRDX2	-0.406734	0.868317	-0.353174	0.124732
AT1A2	-0.407081	0.867196	-0.353019	0.124622
YPTC1	-0.447844	0.786668	-0.352304	0.124118
MYL6	-0.39835	0.863311	-0.3439	0.118267
HNRPK	-0.39835	0.863311	-0.3439	0.118267
DHE3	-0.350266	0.969522	-0.33959	0.115321
MAAI	-0.592367	0.56441	-0.334338	0.111782
PGAM1	-0.606932	0.546131	-0.331465	0.109869
NAKD2	-0.380729	0.868927	-0.330826	0.109446
UD2A3	-0.425459	0.771292	-0.328153	0.107685
PH4H	-0.533695	0.614269	-0.327832	0.107474
G3PP2	-0.313061	1.02255	-0.320121	0.102477
NDRG1	-0.612087	0.517226	-0.316587	0.100228
TBB4	-0.573366	0.546988	-0.313624	0.09836
LMNA	-0.535435	0.58316	-0.312244	0.0974966
HSDL2	-0.569105	0.548014	-0.311878	0.0972676
GSBP	-0.52516	0.585796	-0.307637	0.0946403
NUOI	-0.52527	0.580904	-0.305132	0.0931053
COX41	-0.495656	0.604097	-0.299424	0.089655
NADC	-0.344828	0.847223	-0.292146	0.0853496
CAH5A	-0.648926	0.447429	-0.290348	0.0843021
HPRT	-0.483803	0.598134	-0.289379	0.0837404
FRIL1	-0.287896	1.00314	-0.2888	0.0834054
FRIL2	-0.287896	1.00314	-0.2888	0.0834054
143B2	-0.50678	0.563154	-0.285395	0.0814504
NDUS3	-0.322812	0.883326	-0.285149	0.0813097
NACAM	-0.253297	1.11725	-0.282996	0.0800867
AMPL	-0.476846	0.593341	-0.282932	0.0800507
KNG2	-0.561928	0.499997	-0.280962	0.0789398
NDUS8	-0.425673	0.647567	-0.275652	0.0759838
GFAP	-0.85901	0.320418	-0.275242	0.0757581
RS4	-0.672009	0.409537	-0.275213	0.075742
HSP74	-0.464014	0.587086	-0.272416	0.0742107
ALDH2	-0.427756	0.632346	-0.27049	0.0731646
PP11	-0.321928	0.840132	-0.270462	0.0731498
ATPD	-0.549431	0.489348	-0.268863	0.0722872
M2OM	-0.455502	0.58924	-0.2684	0.0720385
SSRD	-0.445231	0.599531	-0.26693	0.0712516
VDAC3	-0.471448	0.561869	-0.264892	0.0701677
CD36	-0.376086	0.694627	-0.261239	0.0682461
ECHD2	-0.550901	0.447429	-0.246489	0.0607568
ATP5I	-0.298234	0.822694	-0.245356	0.0601995
ZFAN6	-0.251539	0.974121	-0.245029	0.0600393
QCR7	-0.436345	0.558902	-0.243874	0.0594745
HYES	-0.449054	0.542557	-0.243638	0.0593593
LDHA	-0.557405	0.435263	-0.242618	0.0588635
H2A2	-0.395063	0.608042	-0.240215	0.0577032
RL13	-0.395063	0.608042	-0.240215	0.0577032
NDUAC	-0.415037	0.56244	-0.233434	0.0544912
RS143	-0.474077	0.491901	-0.233199	0.0543819
ANXA5	-0.417066	0.556549	-0.232118	0.0538786
SAM5A	-0.343779	0.670683	-0.230567	0.053161
PSB4	-0.466247	0.49447	-0.230545	0.0531512
NNMT	-0.460037	0.495828	-0.2281	0.0520294
ADT1	-0.406625	0.560936	-0.228091	0.0520254
DECR2	-0.442956	0.513839	-0.227608	0.0518054
ROA2	-0.413504	0.549766	-0.227331	0.0516793
SBP1	-0.385493	0.582578	-0.22458	0.0504361
RS3AB	-0.352995	0.627788	-0.221606	0.0491092
RS3AA	-0.352995	0.627788	-0.221606	0.0491092
RS9B	-0.383561	0.566838	-0.217417	0.0472702
RS9A	-0.383561	0.566838	-0.217417	0.0472702
HMCS2	-0.306846	0.699296	-0.214576	0.0460428
TSN7	-0.256424	0.836183	-0.214417	0.0459747
ODBA	-0.414204	0.51231	-0.212201	0.0450293
H15	-0.397137	0.521116	-0.206954	0.0428301
CP2E1	-0.432283	0.471829	-0.203964	0.0416012
HSP90	-0.292895	0.695531	-0.203718	0.0415009
ACSL5	-0.454176	0.447429	-0.203212	0.0412949
M2GD	-0.382138	0.528664	-0.202023	0.0408133
APOC3	-0.241094	0.834192	-0.201119	0.0404487
IF4A	-0.374296	0.53554	-0.20045	0.0401804
PSB1	-0.444667	0.447429	-0.198957	0.0395839
SAR1B	-0.444667	0.447429	-0.198957	0.0395839
CK054	-0.328003	0.588246	-0.192946	0.0372282
RS28	-0.267835	0.714983	-0.191498	0.0366714
PPIB	-0.330229	0.578659	-0.19109	0.0365155
KCY	-0.308197	0.617605	-0.190344	0.0362308
SAM50	-0.366342	0.514832	-0.188605	0.0355718
IF5A1	-0.386508	0.476878	-0.184317	0.0339728
RB11D	-0.225275	0.808884	-0.182221	0.0332046
S27A2	-0.36257	0.49905	-0.180941	0.0327395
RS20	-0.278416	0.644204	-0.179357	0.0321689
HEMO	-0.395063	0.447429	-0.176763	0.031245
CP3AC	-0.395063	0.447429	-0.176763	0.031245
CH10	-0.283259	0.623478	-0.176606	0.0311895
NDUS1	-0.312509	0.564363	-0.176369	0.0311059
DNAK	-0.316307	0.555612	-0.175744	0.030886
RB6I2	-0.389567	0.447429	-0.174304	0.0303817
PROD	-0.219091	0.791478	-0.173406	0.0300696
HMGB1	-0.35892	0.480146	-0.172334	0.0296989
RL8	-0.306965	0.559547	-0.171761	0.0295019
IDH	-0.337705	0.505358	-0.170662	0.0291255
MTHFS	-0.329288	0.51059	-0.168131	0.0282681
HSP71	-0.358093	0.469007	-0.167948	0.0282066
HSP72	-0.358093	0.469007	-0.167948	0.0282066
RS14A	-0.376423	0.44218	-0.166447	0.0277046
RS14B	-0.376423	0.44218	-0.166447	0.0277046
ECI1	-0.370722	0.447429	-0.165872	0.0275135
HSP70	-0.377372	0.437089	-0.164945	0.0272069
PGAM2	-0.244244	0.672192	-0.164179	0.0269548
COX5B	-0.378605	0.430158	-0.16286	0.0265234
SPRE	-0.298638	0.544866	-0.162718	0.0264771
ACTN2	-0.362891	0.447429	-0.162368	0.0263633
CATB	-0.48109	0.336667	-0.161967	0.0262333
ACADM	-0.361768	0.447429	-0.161866	0.0262005
GRP75	-0.307083	0.5185	-0.159222	0.0253517
COF1	-0.357912	0.434837	-0.155634	0.0242218
ST1C4	-0.257988	0.600326	-0.154877	0.0239869
MYL1	-0.342555	0.447429	-0.153269	0.0234914
HCDH2	-0.342555	0.447429	-0.153269	0.0234914
FMO1	-0.342555	0.447429	-0.153269	0.0234914
DIC	-0.342555	0.447429	-0.153269	0.0234914
CASK	-0.482911	0.3168	-0.152986	0.0234048
LRC59	-0.345513	0.442264	-0.152808	0.0233503
RS52	-0.313665	0.487102	-0.152787	0.0233438
RS51	-0.313665	0.487102	-0.152787	0.0233438
CTNB	-0.339137	0.447429	-0.15174	0.023025
CTNB1	-0.339137	0.447429	-0.15174	0.023025
GPX1	-0.339137	0.447429	-0.15174	0.023025
CMC1	-0.251555	0.590371	-0.148511	0.0220554
RL21	-0.331132	0.447429	-0.148158	0.0219508
CX7A1	-0.331132	0.447429	-0.148158	0.0219508
GHC1	-0.219775	0.656749	-0.144337	0.0208331
CLH1	-0.340605	0.423728	-0.144324	0.0208294
L2CC	-0.417909	0.345294	-0.144301	0.0208229
OST48	-0.202346	0.71021	-0.143709	0.0206522
AT1A3	-0.287273	0.497409	-0.142892	0.0204181
IVD	-0.314986	0.447429	-0.140934	0.0198624
GNA1	-0.314986	0.447429	-0.140934	0.0198624
BHMT1	-0.240467	0.58486	-0.140639	0.0197794
DOPD	-0.40762	0.344554	-0.140447	0.0197254
PHS	-0.281996	0.492549	-0.138897	0.0192924
PDIA1	-0.312278	0.442457	-0.138169	0.0190908
AL3A2	-0.321077	0.429772	-0.13799	0.0190412
ICA	-0.318271	0.431669	-0.137388	0.0188754
DHE4	-0.378578	0.36242	-0.137204	0.0188251
NDKM	-0.408664	0.330042	-0.134876	0.0181916
NPS3A	-0.301002	0.447429	-0.134677	0.0181379
CLH2	-0.297485	0.447429	-0.133103	0.0177165
NUCG	-0.296311	0.447429	-0.132578	0.0175769
MYH14	-0.45716	0.287342	-0.131361	0.0172557
ENO	-0.149259	0.867356	-0.129461	0.0167602
FIBG	-0.394005	0.327173	-0.128908	0.0166172
PBLD	-0.250337	0.514108	-0.128701	0.0165638
H33A	-0.360965	0.346267	-0.12499	0.0156226
C1TC	-0.27739	0.447429	-0.124112	0.0154038
1A04	-0.27739	0.447429	-0.124112	0.0154038
HA1B	-0.27739	0.447429	-0.124112	0.0154038
1B50	-0.27739	0.447429	-0.124112	0.0154038
1A01	-0.27739	0.447429	-0.124112	0.0154038
1B01	-0.27739	0.447429	-0.124112	0.0154038
PX11B	-0.27739	0.447429	-0.124112	0.0154038
CDC42	-0.27739	0.447429	-0.124112	0.0154038
ANXA2	-0.320822	0.380479	-0.122066	0.0149001
CISD1	-0.27023	0.447429	-0.120909	0.0146189
ATAD1	-0.27023	0.447429	-0.120909	0.0146189
MLRM	-0.27023	0.447429	-0.120909	0.0146189
SAP	-0.27023	0.447429	-0.120909	0.0146189
DR4L1	-0.27023	0.447429	-0.120909	0.0146189
PSB9	-0.27023	0.447429	-0.120909	0.0146189
SORCN	-0.27023	0.447429	-0.120909	0.0146189
RAC1A	-0.27023	0.447429	-0.120909	0.0146189
RAC1B	-0.27023	0.447429	-0.120909	0.0146189
RAC1C	-0.27023	0.447429	-0.120909	0.0146189
TCTP	-0.27023	0.447429	-0.120909	0.0146189
RAC3	-0.27023	0.447429	-0.120909	0.0146189
PIMT	-0.27023	0.447429	-0.120909	0.0146189
NDUB6	-0.27023	0.447429	-0.120909	0.0146189
GLO2	-0.27023	0.447429	-0.120909	0.0146189
PHYD1	-0.27023	0.447429	-0.120909	0.0146189
H14	-0.328428	0.366532	-0.120379	0.0144912
H13	-0.328428	0.366532	-0.120379	0.0144912
AL9A1	-0.311055	0.385598	-0.119942	0.0143861
CAH3	-0.340338	0.35126	-0.119547	0.0142915
ILEU	-0.137504	0.868831	-0.119467	0.0142724
BMPR2	-0.347133	0.343404	-0.119207	0.0142103
AT2A2	-0.263034	0.447429	-0.117689	0.0138508
RL27	-0.263034	0.447429	-0.117689	0.0138508
UDB28	-0.263034	0.447429	-0.117689	0.0138508
OCAD1	-0.313158	0.369226	-0.115626	0.0133694
AP1B1	-0.257011	0.447429	-0.114994	0.0132236
ODPB	-0.257011	0.447429	-0.114994	0.0132236
ACPM	-0.257011	0.447429	-0.114994	0.0132236
HNRPF	-0.257011	0.447429	-0.114994	0.0132236
NIT2	-0.257011	0.447429	-0.114994	0.0132236
CLYBL	-0.257011	0.447429	-0.114994	0.0132236
PSB2	-0.257011	0.447429	-0.114994	0.0132236
CALX	-0.305028	0.368962	-0.112544	0.0126662
SAR1	-0.249749	0.447429	-0.111745	0.0124869
MX1	-0.249749	0.447429	-0.111745	0.0124869
PGRC1	-0.249749	0.447429	-0.111745	0.0124869
SAM5B	-0.249749	0.447429	-0.111745	0.0124869
TBAD	-0.292078	0.37286	-0.108904	0.0118601
PGK2	-0.34055	0.318008	-0.108298	0.0117284
PRDX3	-0.307012	0.350704	-0.10767	0.0115929
RO21	-0.308235	0.345987	-0.106645	0.0113733
RL23	-0.231432	0.447429	-0.10355	0.0107225
TMED9	-0.231432	0.447429	-0.10355	0.0107225
PDIA5	-0.231432	0.447429	-0.10355	0.0107225
CALMB	-0.228973	0.447429	-0.102449	0.0104958
RL36	-0.228973	0.447429	-0.102449	0.0104958
AL3A1	-0.228973	0.447429	-0.102449	0.0104958
CALM1	-0.228973	0.447429	-0.102449	0.0104958
NAAA	-0.228973	0.447429	-0.102449	0.0104958
RHOC	-0.228973	0.447429	-0.102449	0.0104958
RS16	-0.228973	0.447429	-0.102449	0.0104958
CALM2	-0.228973	0.447429	-0.102449	0.0104958
ALDH4	-0.227741	0.447429	-0.101898	0.0103832
NUCL	-0.227741	0.447429	-0.101898	0.0103832
H1T	-0.329815	0.301395	-0.0994045	0.00988126
RS13	-0.336452	0.291503	-0.0980765	0.00961901
AL3B1	-0.333565	0.28951	-0.0965706	0.00932587
AL3B2	-0.333565	0.28951	-0.0965706	0.00932587
NOMO3	-0.212881	0.447429	-0.095249	0.00907237
SFXN3	-0.212881	0.447429	-0.095249	0.00907237
FIS1	-0.212881	0.447429	-0.095249	0.00907237
PROSC	-0.266652	0.351757	-0.0937968	0.00879784
GBLP	-0.236587	0.394501	-0.093334	0.00871124
RAA2A	-0.207893	0.447429	-0.0930173	0.00865222
CYB5B	-0.207893	0.447429	-0.0930173	0.00865222
PDXK	-0.207893	0.447429	-0.0930173	0.00865222
ARF1	-0.207893	0.447429	-0.0930173	0.00865222
ARF	-0.207893	0.447429	-0.0930173	0.00865222
PTMS	-0.207893	0.447429	-0.0930173	0.00865222
PSA4	-0.207893	0.447429	-0.0930173	0.00865222
RB11B	-0.207893	0.447429	-0.0930173	0.00865222
RIC2	-0.207893	0.447429	-0.0930173	0.00865222
ARF2	-0.207893	0.447429	-0.0930173	0.00865222
RB11A	-0.207893	0.447429	-0.0930173	0.00865222
PSME2	-0.207893	0.447429	-0.0930173	0.00865222
AUHM	-0.207893	0.447429	-0.0930173	0.00865222
CNRP1	-0.207893	0.447429	-0.0930173	0.00865222
PSA6	-0.207893	0.447429	-0.0930173	0.00865222
RAA1B	-0.207893	0.447429	-0.0930173	0.00865222
YPTC6	-0.207893	0.447429	-0.0930173	0.00865222
ECHD1	-0.207893	0.447429	-0.0930173	0.00865222
RAA1F	-0.207893	0.447429	-0.0930173	0.00865222
RAA1C	-0.207893	0.447429	-0.0930173	0.00865222
RAA1G	-0.207893	0.447429	-0.0930173	0.00865222
ARF2A	-0.207893	0.447429	-0.0930173	0.00865222
RAA1D	-0.207893	0.447429	-0.0930173	0.00865222
TIM13	-0.207893	0.447429	-0.0930173	0.00865222
DCXR	-0.227438	0.404801	-0.0920674	0.0084764
TMEDA	-0.27711	0.326656	-0.0905196	0.00819381
TXNL1	-0.197865	0.447429	-0.0885307	0.00783769
PAPS2	-0.197865	0.447429	-0.0885307	0.00783769
CATD	-0.197865	0.447429	-0.0885307	0.00783769
CISY	-0.197865	0.447429	-0.0885307	0.00783769
RS282	-0.197865	0.447429	-0.0885307	0.00783769
SSDH	-0.197865	0.447429	-0.0885307	0.00783769
PTGR1	-0.197865	0.447429	-0.0885307	0.00783769
MGLL	-0.197865	0.447429	-0.0885307	0.00783769
PCKGM	-0.146768	0.600084	-0.0880734	0.00775693
APT	-0.28418	0.307435	-0.0873668	0.00763296
HINT1	-0.217772	0.397571	-0.0865799	0.00749608
G3PP1	-0.259371	0.31923	-0.0827989	0.00685566
MDH	-0.181421	0.447429	-0.0811729	0.00658904
UGGG1	-0.181421	0.447429	-0.0811729	0.00658904
ACSL6	-0.181421	0.447429	-0.0811729	0.00658904
AK1A1	-0.311884	0.259622	-0.0809717	0.00655641
HACL1	-0.232244	0.348102	-0.0808446	0.00653585
SE1L1	-0.247136	0.325663	-0.0804828	0.00647749
PHB2	-0.244047	0.329467	-0.0804052	0.006465
TFAM	-0.249923	0.320127	-0.080007	0.00640112
HBAD	-0.25321	0.313301	-0.0793309	0.0062934
G3P2	-0.29813	0.262783	-0.0783435	0.00613771
SPEB	-0.180363	0.428058	-0.0772059	0.00596075
UD16	-0.171207	0.447429	-0.0766029	0.00586801
Y0148	-0.171207	0.447429	-0.0766029	0.00586801
TERA1	-0.139827	0.534141	-0.0746876	0.00557824
CASB	-0.399847	0.185766	-0.0742779	0.00551721
CPNA2	-0.172639	0.422233	-0.072894	0.00531353
ATPB3	-0.194287	0.372235	-0.0723205	0.00523025
ATPB1	-0.194287	0.372235	-0.0723205	0.00523025
TRY3	-0.235581	0.305316	-0.0719268	0.00517346
ACD10	-0.229445	0.313131	-0.0718466	0.00516193
NDKB	-0.290701	0.243843	-0.0708855	0.00502476
IF4G1	-0.155749	0.447429	-0.0696867	0.00485624
RAB1	-0.242857	0.283046	-0.0687395	0.00472511
YPT1	-0.242857	0.283046	-0.0687395	0.00472511
RAB1C	-0.242857	0.283046	-0.0687395	0.00472511
UK114	-0.326969	0.207405	-0.067815	0.00459887
FUMC	-0.163741	0.407612	-0.0667427	0.00445459
DDTL	-0.220915	0.298518	-0.0659473	0.00434904
PCKG	-0.145351	0.447429	-0.0650344	0.00422948
TOM22	-0.145351	0.447429	-0.0650344	0.00422948
RHOA	-0.141433	0.447429	-0.0632811	0.0040045
TTC36	-0.220126	0.281282	-0.0619175	0.00383378
C560	-0.21665	0.276331	-0.0598671	0.00358407
CING	-0.133564	0.447429	-0.0597602	0.00357128
OAT	-0.239112	0.247598	-0.0592036	0.00350506
CP2CS	-0.189466	0.300006	-0.056841	0.0032309
SUHB	-0.322031	0.163822	-0.0527556	0.00278316
LDHBA	-0.247558	0.21278	-0.0526754	0.0027747
ATD1B	-0.184805	0.279526	-0.051658	0.00266854
AFG32	-0.206938	0.239796	-0.049623	0.00246244
GSTA1	-0.0973459	0.504081	-0.0490702	0.00240789
ALDCA	-0.186601	0.260879	-0.0486801	0.00236976
ORNT2	-0.219645	0.218431	-0.0479774	0.00230184
TRYP	-0.172785	0.270916	-0.0468104	0.00219121
GRP78	-0.191885	0.231828	-0.0444843	0.00197885
ATC1	-0.0935602	0.447429	-0.0418615	0.00175239
ARF3	-0.222392	0.186519	-0.0414804	0.00172063
ARP2	-0.215606	0.191688	-0.0413291	0.00170809
ARP2B	-0.215606	0.191688	-0.0413291	0.00170809
ARP2A	-0.215606	0.191688	-0.0413291	0.00170809
G3P4	-0.181515	0.223851	-0.0406324	0.001651
HSP75	-0.194963	0.204648	-0.0398988	0.00159191
FADJ	-0.0881416	0.447429	-0.0394371	0.00155529
CADH1	-0.0881416	0.447429	-0.0394371	0.00155529
RH52B	-0.0881416	0.447429	-0.0394371	0.00155529
PHB1	-0.171725	0.217162	-0.0372921	0.0013907
EBH	-0.0813396	0.447429	-0.0363937	0.0013245
H2A6	-0.0799754	0.447429	-0.0357833	0.00128045
MYO1C	-0.0799754	0.447429	-0.0357833	0.00128045
HIP1R	-0.0799754	0.447429	-0.0357833	0.00128045
ATP5E	-0.0799754	0.447429	-0.0357833	0.00128045
TDX2	-0.0799754	0.447429	-0.0357833	0.00128045
NDRG3	-0.0799754	0.447429	-0.0357833	0.00128045
FETUA	-0.0799754	0.447429	-0.0357833	0.00128045
FLNB	-0.207955	0.171205	-0.0356029	0.00126757
NDK	-0.186588	0.188961	-0.0352579	0.00124312
COF2	-0.159641	0.220533	-0.0352062	0.00123947
GCDH	-0.200584	0.169899	-0.0340791	0.00116138
RL7A	-0.142857	0.237757	-0.0339652	0.00115363
THCA	-0.107619	0.315074	-0.033908	0.00114975
SYEP	-0.0745054	0.447429	-0.0333359	0.00111128
PLEC	-0.0745054	0.447429	-0.0333359	0.00111128
APOOL	-0.0745054	0.447429	-0.0333359	0.00111128
HAOX1	-0.0745054	0.447429	-0.0333359	0.00111128
SPTCA	-0.0731347	0.447429	-0.0327226	0.00107077
AK1D1	-0.0731347	0.447429	-0.0327226	0.00107077
GALK1	-0.0731347	0.447429	-0.0327226	0.00107077
NDRG2	-0.0731347	0.447429	-0.0327226	0.00107077
PHB	-0.159095	0.199716	-0.0317739	0.00100958
AROK	-0.0964628	0.32535	-0.0313842	0.000984968
S14L2	-0.0690147	0.447429	-0.0308792	0.000953524
RM12	-0.183768	0.164785	-0.0302822	0.000917012
ASL	-0.17904	0.167217	-0.0299384	0.000896308
POTEF	-0.0996439	0.295181	-0.0294129	0.000865121
DPO3A	-0.094785	0.297906	-0.028237	0.000797327
SEC4	-0.154021	0.175952	-0.0271004	0.000734433
TBA	-0.122512	0.208913	-0.0255944	0.000655072
FKB11	-0.153731	0.160289	-0.0246415	0.000607204
METK2	-0.135215	0.177982	-0.0240659	0.00057917
NDUB3	-0.126141	0.169354	-0.0213624	0.000456354
MIF	-0.0992379	0.207783	-0.02062	0.000425184
PSA1	-0.147117	0.132008	-0.0194206	0.000377161
KYNU	-0.0706495	0.259558	-0.0183377	0.00033627
SHIP2	-0.0936655	0.195002	-0.018265	0.00033361
ATPBM	-0.0688642	0.247544	-0.0170469	0.000290598
AT12A	-0.106128	0.138006	-0.0146463	0.000214515
NUOD	-0.10605	0.134724	-0.0142875	0.000204134
G3PT	-0.0834882	0.168693	-0.0140839	0.000198357
UGDH	-0.0599267	0.205324	-0.0123044	0.000151398
CROM	-0.0582219	0.207917	-0.0121053	0.000146538
PTER	-0.062823	0.155591	-0.0097747	9.55447e-05
DDX3L	-0.0962153	0.0995673	-0.0095799	9.17745e-05
TBA1A	-0.0851356	0.109708	-0.00934002	8.7236e-05
ACTG	-0.0458674	0.180917	-0.00829818	6.88598e-05
PCTL	-0.0712093	0.108067	-0.00769537	5.92186e-05
CPT2	-0.083949	0.0881396	-0.00739923	5.47486e-05
EIF3A	-0.0914425	0.0806133	-0.00737148	5.43388e-05
POTEI	-0.0735185	0.0895997	-0.00658724	4.33917e-05
VAPB	-0.0744055	0.085842	-0.00638711	4.07952e-05
PHB4	-0.0703429	0.0839516	-0.0059054	3.48738e-05
NDUBB	-0.047543	0.122513	-0.00582465	3.39266e-05
MD37D	-0.0612746	0.0827309	-0.0050693	2.56978e-05
GPMA	-0.0685123	0.0696471	-0.00477168	2.2769e-05
POTEJ	-0.063421	0.0751679	-0.00476722	2.27264e-05
PYG	-0.0610294	0.074054	-0.00451947	2.04256e-05
GDIR1	-0.0618917	0.0649313	-0.00401871	1.615e-05
H2B2E	-0.0736686	0.0537246	-0.00395782	1.56643e-05
NOMO1	-0.0708907	0.0529341	-0.00375253	1.40815e-05
MYH13	-0.0668315	0.0405341	-0.00270895	7.33843e-06
CAPZB	-0.0486621	0.0529095	-0.00257469	6.62903e-06
ALDR	-0.0426684	0.0597525	-0.00254954	6.50017e-06
ST1C3	-0.0355956	0.0709184	-0.00252438	6.3725e-06
CYP6	-0.0451663	0.0537689	-0.00242854	5.89781e-06
YPT71	-0.0254532	0.0557197	-0.00141824	2.01142e-06
KAT1	-0.0354428	0.0387451	-0.00137323	1.88577e-06
ST1A1	-0.0326662	0.033572	-0.00109667	1.20268e-06
PHB3	-0.0330517	0.031223	-0.00103197	1.06497e-06
VTDB	-0.028038	0.0295322	-0.000828027	6.85628e-07
NDUB8	-0.0371016	0.0212992	-0.000790235	6.24471e-07
POTEE	-0.019389	0.0401814	-0.000779076	6.0696e-07
AT1B	-0.0264281	0.0260229	-0.000687736	4.7298e-07
ATPBN	-0.013527	0.0413788	-0.000559733	3.13301e-07
RAB7	-0.0181473	0.0185166	-0.000336028	1.12915e-07
YPT7	-0.0181473	0.0185166	-0.000336028	1.12915e-07
YPTC5	-0.0181473	0.0185166	-0.000336028	1.12915e-07
RAG3D	-0.0181473	0.0185166	-0.000336028	1.12915e-07
RAG3F	-0.0181473	0.0185166	-0.000336028	1.12915e-07
RAG3C	-0.0181473	0.0185166	-0.000336028	1.12915e-07
RAG3E	-0.0181473	0.0185166	-0.000336028	1.12915e-07
SYG	-0.0183526	0.0177378	-0.000325534	1.05972e-07
ATPBO	-0.00957662	0.0170372	-0.000163158	2.66207e-08
GPA8	-0.00988527	0.0109553	-0.000108296	1.1728e-08
HSP77	-0.00894319	0.00871632	-7.79517e-05	6.07647e-09
LRRK2	-0.00541858	0.0123918	-6.71461e-05	4.5086e-09
RDH3	-0.00768528	0.0084284	-6.47746e-05	4.19575e-09
HERC2	-0.00605921	0.008867	-5.3727e-05	2.88659e-09
H90A1	-0.00798647	0.00537934	-4.2962e-05	1.84573e-09
IF4A8	-0.00617329	0.006577	-4.06017e-05	1.6485e-09
IF414	-0.00617329	0.006577	-4.06017e-05	1.6485e-09
AP2A2	-0.00136554	0.00587209	-8.01859e-06	6.42978e-11
OLA1	0	3	0	0
LAC7	0	3	0	0
CP4V2	0	3	0	0
SC23A	0	3	0	0
CAZA1	0	3	0	0
ERO1A	0	3	0	0
IV4F8	0	3	0	0
TPM3L	0	3	0	0
PLST	0	3	0	0
ACOX3	0	3	0	0
PYC1	0	3	0	0
TBA2	0	3	0	0
EST1	0	3	0	0
UD19	0	3	0	0
PLIN3	0	3	0	0
RS112	0	3	0	0
PSA3	0	3	0	0
CP1A2	0	3	0	0
KCRS	0	3	0	0
RDH7	0	3	0	0
ABCA1	0	3	0	0
BPNT1	0	3	0	0
QCR6	0	3	0	0
COX7C	0	3	0	0
KAD1	0	3	0	0
ANT3	0	3	0	0
LAC	0	3	0	0
IGHG1	0	3	0	0
TPM4	0	3	0	0
CALMS	0	3	0	0
TNNT3	0	3	0	0
TPM1	0	3	0	0
CP1A1	0	3	0	0
MYSA	0	3	0	0
MAOX	0	3	0	0
TPM2	0	3	0	0
UDB17	0	3	0	0
MYL4	0	3	0	0
RL34	0	3	0	0
TPR	0	3	0	0
CX7A2	0	3	0	0
H12	0	3	0	0
YPT3	0	3	0	0
FKB1A	0	3	0	0
LMNB1	0	3	0	0
SFPQ	0	3	0	0
CONG	0	3	0	0
ADH1	0	3	0	0
RAB10	0	3	0	0
KCRT	0	3	0	0
MYS	0	3	0	0
ARF6	0	3	0	0
GSTT1	0	3	0	0
CP2F2	0	3	0	0
YPT31	0	3	0	0
PRS8	0	3	0	0
DHNA	0	3	0	0
AL1A3	0	3	0	0
RDH2	0	3	0	0
HDGF	0	3	0	0
YPT32	0	3	0	0
HNRH2	0	3	0	0
NDUV3	0	3	0	0
TCPB	0	3	0	0
DDC	0	3	0	0
LV302	0	3	0	0
LACTB	0	3	0	0
HNRL2	0	3	0	0
CP2DE	0	3	0	0
GP	0	3	0	0
MOT1	0	3	0	0
RH52A	0	3	0	0
DDX1	0	3	0	0
LRIQ1	0	3	0	0
MTX1	0	3	0	0
SYK	0	3	0	0
CDO1	0	3	0	0
SFTPD	0	3	0	0
ALDH1	0	3	0	0
SOX	0	3	0	0
METK	0	3	0	0
GSH0	0	3	0	0
RB2BV	0	3	0	0
RB11C	0	3	0	0
RB11E	0	3	0	0
RLGP2	0	3	0	0
H2A7	0	3	0	0
MMAB	0	3	0	0
ATD3A	0	3	0	0
AT2L1	0	3	0	0
UE2NL	0	3	0	0
S38A4	0	3	0	0
HYI	0	3	0	0
ATD3B	0	3	0	0
COPD	0	3	0	0
A1M	0	3	0	0
NDR1A	0	3	0	0
SUCHY	0	3	0	0
TI13A	0	3	0	0
MIC27	0	3	0	0
TLN2	0	3	0	0
NDR1B	0	3	0	0
IPO5	0	3	0	0
ARCH	0	3	0	0
CES1D	0	3	0	0
PLPP	0	3	0	0
HDHD3	0	3	0	0
ABHD6	0	3	0	0
GLOD4	0	3	0	0
QCR10	0	3	0	0
NPS3B	0	3	0	0
KEG1	0	3	0	0
DHB11	0	3	0	0
IF5A2	0	3	0	0
MYG1	0	3	0	0
RS10L	0	3	0	0
PNPO	0	3	0	0
ICDHC	0	3	0	0
CES1P	0	3	0	0
NDUS6	0.0063921	0.00740672	4.73445e-05	2.2415e-09
TCPQ	0.00544928	0.0147083	8.01495e-05	6.42395e-09
LDH	0.00544928	0.0157698	8.59342e-05	7.38468e-09
RABC1	0.00737414	0.0134746	9.93635e-05	9.87311e-09
CP4AB	0.0090209	0.014026	0.000126527	1.6009e-08
NQO1	0.0134775	0.0150409	0.000202713	4.10926e-08
CNDP2	0.0175016	0.0152207	0.000266387	7.09619e-08
ACY1A	0.0237024	0.0301742	0.000715201	5.11513e-07
ABHEA	0.0237024	0.0301742	0.000715201	5.11513e-07
H3	0.0253074	0.0323678	0.000819146	6.71001e-07
HERC1	0.0233535	0.0487159	0.00113769	1.29433e-06
AGT2	0.0549665	0.0334265	0.00183734	3.37581e-06
RL38	0.0472242	0.0565203	0.00266913	7.12424e-06
TPISA	0.0379254	0.085641	0.00324797	1.05493e-05
TBA3E	0.0492809	0.0750904	0.00370052	1.36939e-05
USMG5	0.0976108	0.0655672	0.00640007	4.09609e-05
TCPG	0.0860139	0.0876504	0.00753915	5.68388e-05
DDX3	0.0870291	0.0874432	0.0076101	5.79136e-05
DDX3Y	0.0870291	0.0874432	0.0076101	5.79136e-05
GLPK	0.0844898	0.0916705	0.00774523	5.99885e-05
CAC1A	0.105785	0.0897065	0.00948957	9.0052e-05
MYSS	0.116109	0.0930888	0.0108085	0.000116823
H2B1N	0.0793582	0.136814	0.0108573	0.000117881
LDHBB	0.0941312	0.119278	0.0112278	0.000126063
NDKA	0.0646504	0.18417	0.0119067	0.000141769
TRFL	0.0817431	0.155591	0.0127185	0.000161761
TERA2	0.111311	0.123101	0.0137025	0.000187758
ACT13	0.121207	0.118399	0.0143507	0.000205942
H2B	0.109806	0.152822	0.0167808	0.000281595
NHA1	0.10393	0.164119	0.0170569	0.000290939
MYH4	0.248615	0.0703972	0.0175018	0.000306312
SCPDL	0.0734259	0.244186	0.0179296	0.00032147
ENOG	0.156257	0.12005	0.0187587	0.000351887
REF	0.0890654	0.220389	0.019629	0.000385299
PPIC	0.125955	0.163397	0.0205807	0.000423566
DDX3X	0.157033	0.144148	0.0226359	0.000512385
ACTBL	0.136644	0.1746	0.023858	0.000569205
ADT4	0.133297	0.191155	0.0254803	0.000649247
TPISB	0.123212	0.239336	0.0294892	0.000869612
CATA2	0.196455	0.155579	0.0305642	0.000934172
CATA1	0.196455	0.155579	0.0305642	0.000934172
ENOB	0.186051	0.16774	0.0312082	0.00097395
GLYC	0.174725	0.17949	0.0313613	0.000983533
LDHC	0.208477	0.155821	0.0324851	0.00105528
CMC2	0.161624	0.20444	0.0330423	0.0010918
ACOC	0.200197	0.16879	0.0337911	0.00114184
RDH12	0.0786098	0.447429	0.0351723	0.00123709
CRYL1	0.0786098	0.447429	0.0351723	0.00123709
RH30	0.0786098	0.447429	0.0351723	0.00123709
HS90A	0.212234	0.168668	0.035797	0.00128143
PULA	0.0813396	0.447429	0.0363937	0.0013245
UBE2N	0.0813396	0.447429	0.0363937	0.0013245
RH40	0.0813396	0.447429	0.0363937	0.0013245
PROF1	0.0840643	0.447429	0.0376128	0.00141472
SPTB1	0.0840643	0.447429	0.0376128	0.00141472
PTGR2	0.0840643	0.447429	0.0376128	0.00141472
IPYR2	0.0840643	0.447429	0.0376128	0.00141472
MYH7B	0.0854247	0.447429	0.0382215	0.00146088
A1I3	0.0854247	0.447429	0.0382215	0.00146088
PGM	0.0854247	0.447429	0.0382215	0.00146088
F136A	0.0854247	0.447429	0.0382215	0.00146088
UB2V2	0.0854247	0.447429	0.0382215	0.00146088
MYO6	0.0867838	0.447429	0.0388296	0.00150774
S61A1	0.0867838	0.447429	0.0388296	0.00150774
BUP1	0.0867838	0.447429	0.0388296	0.00150774
TPM3	0.205701	0.189163	0.038911	0.00151407
SYCN	0.0881416	0.447429	0.0394371	0.00155529
CP2DS	0.0881416	0.447429	0.0394371	0.00155529
MYH8	0.0908534	0.447429	0.0406505	0.00165246
PTCD1	0.140186	0.291044	0.0408004	0.00166467
MIA3	0.239575	0.180331	0.0432029	0.00186649
RS15B	0.184183	0.237787	0.0437962	0.00191811
GDIB	0.246682	0.177832	0.043868	0.0019244
CEAM1	0.134595	0.3338	0.0449278	0.00201851
CEAM7	0.134595	0.3338	0.0449278	0.00201851
NNTM	0.169622	0.273795	0.0464416	0.00215682
SDHX	0.25891	0.181847	0.0470819	0.00221671
ACTN	0.233714	0.203481	0.0475563	0.0022616
ESTD	0.219642	0.223778	0.0491511	0.00241583
SPIN1	0.219642	0.223778	0.0491511	0.00241583
ACTSB	0.248419	0.222762	0.0553383	0.00306233
GLU2B	0.265551	0.232058	0.0616232	0.00379741
ACTF	0.134451	0.465339	0.0625654	0.00391443
ACTA	0.134451	0.465339	0.0625654	0.00391443
ACTE	0.134451	0.465339	0.0625654	0.00391443
THIKB	0.237692	0.276249	0.065662	0.0043115
THIKA	0.237692	0.276249	0.065662	0.0043115
HSP7B	0.242652	0.27077	0.0657029	0.00431687
TAGL	0.158811	0.418403	0.0664472	0.00441523
CACP	0.275752	0.245698	0.0677516	0.00459028
RT26	0.151859	0.447429	0.0679461	0.00461667
BLVRB	0.151859	0.447429	0.0679461	0.00461667
HBA4	0.25341	0.268347	0.0680017	0.00462423
ACTH	0.273192	0.251758	0.0687782	0.00473044
A1A1B	0.167661	0.413176	0.0692737	0.00479884
SDHAA	0.270245	0.257377	0.0695549	0.00483789
FOX2	0.163547	0.428909	0.0701469	0.00492059
ARF4	0.16221	0.447429	0.0725775	0.00526749
NDKA2	0.137856	0.529413	0.0729826	0.00532646
SPB3	0.166073	0.447429	0.0743058	0.00552134
GSTT2	0.167358	0.447429	0.0748808	0.00560714
TCP4	0.167358	0.447429	0.0748808	0.00560714
PAIRB	0.167358	0.447429	0.0748808	0.00560714
LYRIC	0.167358	0.447429	0.0748808	0.00560714
RMD3	0.167358	0.447429	0.0748808	0.00560714
MUTS	0.172045	0.43563	0.0749478	0.00561717
ACT4	0.158743	0.474398	0.0753076	0.00567123
THIK5	0.164563	0.467437	0.0769229	0.00591713
VINC	0.244431	0.319946	0.0782045	0.00611594
PCCB	0.177599	0.447429	0.0794629	0.00631436
FMO2	0.177599	0.447429	0.0794629	0.00631436
VDAC2	0.273181	0.294838	0.080544	0.00648733
HTPG	0.314465	0.262601	0.0825788	0.00681926
ARG1	0.27143	0.325635	0.0883872	0.0078123
DHB12	0.253448	0.355237	0.0900341	0.00810614
RL12A	0.274315	0.329671	0.0904336	0.00817823
RL121	0.274315	0.329671	0.0904336	0.00817823
HBA3	0.25461	0.360593	0.0918105	0.00842917
RS22	0.169553	0.544881	0.0923862	0.0085352
SDHAB	0.314214	0.303032	0.0952171	0.00906629
ACT5	0.167683	0.572563	0.0960092	0.00921776
PRS6B	0.221568	0.447429	0.0991359	0.00982792
RAB7A	0.221568	0.447429	0.0991359	0.00982792
KCRM	0.221568	0.447429	0.0991359	0.00982792
THTR	0.221568	0.447429	0.0991359	0.00982792
THIL	0.221568	0.447429	0.0991359	0.00982792
3HAO	0.221568	0.447429	0.0991359	0.00982792
CASA1	0.0995659	1.00476	0.10004	0.010008
AADAT	0.259136	0.394264	0.102168	0.0104383
SFXN2	0.30179	0.338784	0.102242	0.0104534
SYSC	0.228973	0.447429	0.102449	0.0104958
TBB8	0.203349	0.504747	0.10264	0.010535
HNRPD	0.237564	0.447429	0.106293	0.0112982
PCBP2	0.237564	0.447429	0.106293	0.0112982
MYL6B	0.237564	0.447429	0.106293	0.0112982
RS18	0.237564	0.447429	0.106293	0.0112982
H2A5	0.237564	0.447429	0.106293	0.0112982
ROAA	0.237564	0.447429	0.106293	0.0112982
UD17	0.237564	0.447429	0.106293	0.0112982
UD18	0.237564	0.447429	0.106293	0.0112982
P2RY8	0.274922	0.388415	0.106784	0.0114028
UD11	0.457097	0.234697	0.107279	0.0115088
NUMA1	0.260858	0.412974	0.107728	0.0116053
PSA7	0.24245	0.447429	0.108479	0.0117677
ODBB	0.24245	0.447429	0.108479	0.0117677
RL91	0.24245	0.447429	0.108479	0.0117677
PSA7L	0.24245	0.447429	0.108479	0.0117677
PSA7A	0.24245	0.447429	0.108479	0.0117677
RL92	0.24245	0.447429	0.108479	0.0117677
SAMH1	0.24245	0.447429	0.108479	0.0117677
HGB1A	0.244887	0.447429	0.10957	0.0120055
MOES	0.244887	0.447429	0.10957	0.0120055
CATZ	0.244887	0.447429	0.10957	0.0120055
ITB1A	0.244887	0.447429	0.10957	0.0120055
ITB1B	0.244887	0.447429	0.10957	0.0120055
EZRI	0.244887	0.447429	0.10957	0.0120055
AOFB	0.244887	0.447429	0.10957	0.0120055
HEM6	0.244887	0.447429	0.10957	0.0120055
ACTY	0.244887	0.447429	0.10957	0.0120055
RAB5B	0.244887	0.447429	0.10957	0.0120055
CD166	0.244887	0.447429	0.10957	0.0120055
SQRD	0.244887	0.447429	0.10957	0.0120055
RS8	0.173583	0.637687	0.110692	0.0122527
HBA1	0.273684	0.410073	0.11223	0.0125957
ATPK	0.220218	0.509761	0.112258	0.012602
RL35A	0.250962	0.447429	0.112288	0.0126085
CBPA1	0.250962	0.447429	0.112288	0.0126085
RL3	0.250962	0.447429	0.112288	0.0126085
MDHG	0.250962	0.447429	0.112288	0.0126085
MOGS	0.250962	0.447429	0.112288	0.0126085
DNAK2	0.250962	0.447429	0.112288	0.0126085
STML2	0.250962	0.447429	0.112288	0.0126085
IF2	0.282785	0.401111	0.113428	0.0128659
HBA2	0.276133	0.41321	0.114101	0.0130191
HCDH	0.267991	0.426455	0.114286	0.0130614
ACS2L	0.287325	0.397951	0.114341	0.013074
MYH11	0.392317	0.294282	0.115452	0.0133291
PABPA	0.258217	0.447429	0.115534	0.0133481
PABP1	0.258217	0.447429	0.115534	0.0133481
MOAD	0.258217	0.447429	0.115534	0.0133481
PABPB	0.258217	0.447429	0.115534	0.0133481
NCPR	0.34297	0.338784	0.116193	0.0135007
ECHB	0.158103	0.743547	0.117557	0.0138197
SPYA	0.217824	0.557646	0.121468	0.0147546
S10A9	0.220726	0.551835	0.121804	0.0148363
S10AC	0.210114	0.598565	0.125767	0.0158173
MYG	0.288063	0.447429	0.128888	0.0166121
GRPE1	0.288063	0.447429	0.128888	0.0166121
AL8A1	0.33554	0.396877	0.133168	0.0177337
H2AJ	0.514282	0.259314	0.13336	0.017785
H2A1H	0.514282	0.259314	0.13336	0.017785
H2A1J	0.514282	0.259314	0.13336	0.017785
THIO	0.298658	0.447429	0.133628	0.0178566
ACT1	0.355717	0.378772	0.134736	0.0181537
NDUB7	0.195386	0.703818	0.137516	0.0189107
QCR1	0.312151	0.441928	0.137948	0.0190298
NDUA6	0.309176	0.447429	0.138334	0.0191364
LONM	0.309176	0.447429	0.138334	0.0191364
RS10	0.309176	0.447429	0.138334	0.0191364
CBR1	0.305963	0.457075	0.139848	0.0195575
ST3A1	0.322626	0.436056	0.140683	0.0197918
ACAD9	0.16221	0.868863	0.140938	0.0198636
H2A1	0.447011	0.31762	0.14198	0.0201583
H4	0.447011	0.31762	0.14198	0.0201583
EIF3F	0.318461	0.447429	0.142489	0.0203031
SPTA1	0.318461	0.447429	0.142489	0.0203031
ABCD3	0.318461	0.447429	0.142489	0.0203031
USO1	0.318461	0.447429	0.142489	0.0203031
ASPH	0.318461	0.447429	0.142489	0.0203031
IYD1	0.318461	0.447429	0.142489	0.0203031
FINC	0.366928	0.391602	0.14369	0.0206468
ACT6	0.221211	0.650179	0.143827	0.0206862
PARK7	0.286426	0.504359	0.144461	0.0208691
TRY2	0.325386	0.447429	0.145587	0.0211957
RL26	0.325386	0.447429	0.145587	0.0211957
1433E	0.325386	0.447429	0.145587	0.0211957
RS11	0.325386	0.447429	0.145587	0.0211957
ADCK3	0.325386	0.447429	0.145587	0.0211957
GEPH	0.432326	0.337299	0.145823	0.0212643
NDUC2	0.313298	0.467692	0.146527	0.0214701
CTNA1	0.384535	0.381168	0.146572	0.0214835
ENOA	0.334568	0.447429	0.149696	0.0224088
SSRA	0.334568	0.447429	0.149696	0.0224088
LEG7	0.334568	0.447429	0.149696	0.0224088
GANAB	0.334568	0.447429	0.149696	0.0224088
H90B3	0.334568	0.447429	0.149696	0.0224088
PROD2	0.172488	0.868959	0.149885	0.0224654
AT1A	0.345916	0.4405	0.152376	0.0232185
ACY1	0.345135	0.44418	0.153302	0.0235016
MYSN	0.289744	0.53563	0.155195	0.0240856
HBE	0.321148	0.500121	0.160613	0.0257964
LYSC	0.301434	0.545735	0.164503	0.0270613
H2A1D	0.57276	0.287594	0.164723	0.0271336
THIM	0.376486	0.440225	0.165738	0.0274692
SYAC	0.305814	0.54368	0.166265	0.027644
PCCA	0.340193	0.493671	0.167943	0.028205
SDHA1	0.321332	0.525988	0.169017	0.0285667
FMO5	0.457361	0.37845	0.173088	0.0299596
ACTC	0.396829	0.437398	0.173572	0.0301273
ACTS	0.396829	0.437398	0.173572	0.0301273
ACTSA	0.396829	0.437398	0.173572	0.0301273
ANK1	0.388465	0.447429	0.173811	0.0302101
ACTM	0.39663	0.439759	0.174421	0.0304228
AAAD	0.22404	0.779944	0.174739	0.0305337
AMPN	0.238796	0.733745	0.175215	0.0307005
ACT3	0.281057	0.626886	0.17619	0.0310431
HSP7E	0.278469	0.636632	0.177282	0.0314291
ASML	0.416378	0.42649	0.177581	0.031535
ABCA6	0.228973	0.792904	0.181553	0.0329616
ETFA	0.268264	0.679708	0.182342	0.0332484
ASS1	0.382387	0.478561	0.182996	0.0334874
MOSC2	0.503013	0.365976	0.184091	0.0338895
GABT	0.399384	0.465492	0.18591	0.0345625
ACT17	0.253482	0.73398	0.186051	0.0346149
ALDOA	0.452693	0.412525	0.186747	0.0348744
MDHC	0.237226	0.789414	0.187269	0.0350698
GLSL	0.241177	0.785951	0.189553	0.0359304
HBB2	0.367484	0.517627	0.19022	0.0361835
KMO	0.458857	0.416767	0.191236	0.0365714
LYPA1	0.24732	0.776894	0.192141	0.0369183
QIL1	0.253384	0.759077	0.192338	0.0369939
OXDA	0.513275	0.375831	0.192905	0.0372123
ALDOB	0.404464	0.498161	0.201488	0.0405974
CO6A2	0.455229	0.447429	0.203683	0.0414866
ITB1	0.470213	0.443432	0.208507	0.0434753
ANK2	0.507786	0.410665	0.20853	0.0434848
AIFM1	0.390563	0.538922	0.210483	0.0443031
CALL5	0.476122	0.447429	0.213031	0.0453822
AATC	0.327394	0.65269	0.213686	0.0456619
SPTN2	0.300405	0.712042	0.213901	0.0457536
AL1A1	0.316239	0.688416	0.217704	0.0473951
PGK1	0.326261	0.678961	0.221518	0.0490704
HS90B	0.456578	0.485545	0.221689	0.0491461
FIBA	0.317636	0.728925	0.231533	0.0536077
ODO1	0.337499	0.699709	0.236151	0.0557672
MLRS	0.529071	0.447429	0.236722	0.0560373
MLRT	0.529071	0.447429	0.236722	0.0560373
RSSA	0.397954	0.604883	0.240716	0.057944
HAOX2	0.277534	0.878276	0.243751	0.0594148
MUTA	0.395063	0.623514	0.246327	0.0606771
CBS	0.479837	0.516185	0.247684	0.0613476
RL27A	0.449279	0.552021	0.248011	0.0615096
CPS1	0.338164	0.739166	0.249959	0.0624796
RS2	0.33781	0.749385	0.25315	0.0640849
ACT	0.337157	0.753551	0.254065	0.0645488
PNCB	0.293959	0.869377	0.255561	0.0653115
ACADV	0.366048	0.698775	0.255785	0.0654261
LRP1	0.37967	0.697236	0.26472	0.0700767
CPSM	0.322945	0.827543	0.267251	0.0714229
CP2C9	0.548877	0.490878	0.269432	0.0725935
RL23A	0.480525	0.594688	0.285762	0.0816602
HBD	0.419534	0.710366	0.298023	0.0888176
HBB1	0.453431	0.658823	0.298731	0.0892401
DAD1	0.309328	0.973344	0.301083	0.0906508
RS31	0.630215	0.480382	0.302744	0.091654
RS32	0.630215	0.480382	0.302744	0.091654
HBA	0.341608	0.893197	0.305124	0.0931004
RS6	0.475465	0.644721	0.306542	0.0939683
ACTN4	0.492166	0.629709	0.309922	0.0960514
HBG	0.415229	0.750239	0.311521	0.0970452
CATA	0.59126	0.534811	0.316212	0.09999
ACTB	0.505055	0.635899	0.321164	0.103147
ANXA4	0.387363	0.831061	0.321922	0.103634
THIK	0.572537	0.570006	0.326349	0.106504
CH60	0.422884	0.779082	0.329461	0.108545
RL35	0.408103	0.819559	0.334464	0.111866
GSTMU	0.265723	1.28887	0.342482	0.117294
MYH7	1.01895	0.346517	0.353083	0.124667
ACSM1	0.654079	0.541151	0.353955	0.125284
CALR	0.31567	1.132	0.357339	0.127691
OGDHL	0.419959	0.856361	0.359637	0.129338
MPCP	0.547133	0.658368	0.360215	0.129755
H33L2	0.494088	0.734616	0.362965	0.131744
PDIA2	0.814755	0.447429	0.364545	0.132893
SODC	0.231432	1.59705	0.369609	0.136611
RLA1	0.452758	0.818242	0.370466	0.137245
MYH9	0.603884	0.622402	0.375859	0.14127
UBA1	0.435095	0.869345	0.378248	0.143071
LDHB	0.359211	1.07458	0.386002	0.148998
RL22	0.578214	0.682292	0.394511	0.155639
ACT2	0.268762	1.47612	0.396726	0.157392
APOH	0.459432	0.869602	0.399523	0.159618
EF1B	0.459432	0.869602	0.399523	0.159618
MOSC1	0.459432	0.869602	0.399523	0.159618
CPT1A	0.459432	0.869602	0.399523	0.159618
ACTN1	0.563871	0.715976	0.403718	0.162988
RP1BL	0.569995	0.711393	0.405491	0.164423
RS33	0.658166	0.617659	0.406522	0.16526
SDHA	0.639182	0.6362	0.406647	0.165362
KAD	0.288676	1.41896	0.40962	0.167789
GSTA4	0.490986	0.853345	0.418981	0.175545
ECH1	0.559679	0.749336	0.419388	0.175886
HUTH	0.33983	1.23433	0.419463	0.175949
HUTI	0.49057	0.860656	0.422212	0.178263
HBB	0.543241	0.779082	0.423229	0.179123
RINI	0.401605	1.07048	0.429909	0.184822
RAS3	0.509949	0.84649	0.431667	0.186336
RAP1	0.509949	0.84649	0.431667	0.186336
NGAL	0.507921	0.852076	0.432788	0.187305
GRHPR	0.507921	0.852076	0.432788	0.187305
SUCD	0.695145	0.627972	0.436532	0.19056
GBB1	0.52306	0.852324	0.445816	0.198752
GBB2	0.52306	0.852324	0.445816	0.198752
GBB	0.52306	0.852324	0.445816	0.198752
HMGCL	0.52306	0.852324	0.445816	0.198752
GBB4	0.52306	0.852324	0.445816	0.198752
CD48A	0.499632	0.901425	0.450381	0.202843
CDC48	0.499632	0.901425	0.450381	0.202843
CD48E	0.499632	0.901425	0.450381	0.202843
CD48D	0.499632	0.901425	0.450381	0.202843
DED1	0.529071	0.85608	0.452927	0.205143
IQGA3	0.535058	0.853345	0.456589	0.208473
ECHP	0.543999	0.846216	0.460341	0.211914
OPA1	0.553427	0.838303	0.463939	0.21524
PGK	0.593389	0.782253	0.46418	0.215463
MMSA	0.537048	0.869377	0.466897	0.217992
PSB6	0.509317	0.921434	0.469303	0.220245
GDE	0.607863	0.780415	0.474386	0.225042
CARB	0.46984	1.05173	0.494146	0.244181
FUMH	0.50992	0.978976	0.499199	0.2492
BPHL	0.495475	1.01082	0.500835	0.250835
NDUAA	0.60328	0.830649	0.501114	0.251115
GLGB	0.295643	1.69832	0.502096	0.2521
SUOX	0.403804	1.26664	0.511475	0.261607
VWA8	0.703101	0.730767	0.513803	0.263994
SYTC	0.598365	0.869505	0.520282	0.270693
SPTB2	0.848151	0.623916	0.529175	0.280026
AT1A1	0.532181	1.00017	0.532273	0.283315
RS26L	0.495256	1.07598	0.532885	0.283966
RL10A	0.535656	1.00838	0.540142	0.291754
H3C	0.687743	0.791424	0.544296	0.296258
H331	0.687743	0.791424	0.544296	0.296258
H33	0.687743	0.791424	0.544296	0.296258
H332	0.687743	0.791424	0.544296	0.296258
SRP72	0.532068	1.02794	0.546931	0.299134
HYOU1	0.583926	0.938548	0.548042	0.30035
QCR2	0.519778	1.05844	0.550154	0.302669
TBA3	0.577964	0.955343	0.552154	0.304874
TBA1	0.577964	0.955343	0.552154	0.304874
TBA6	0.577964	0.955343	0.552154	0.304874
TBA5	0.577964	0.955343	0.552154	0.304874
TKFC	0.643394	0.859649	0.553093	0.305912
UBIQF	0.591013	0.95086	0.56197	0.31581
CBR3	0.244137	2.36552	0.577511	0.333519
G6PI	0.386683	1.50487	0.581909	0.338618
MTCH2	0.808127	0.747123	0.60377	0.364538
XDH	0.423956	1.43462	0.608218	0.369929
RPN1	0.582893	1.06788	0.62246	0.387457
MIC60	0.655024	0.974571	0.638368	0.407513
ACADS	0.872632	0.75183	0.656071	0.430429
UGPA	0.39223	1.67654	0.657591	0.432425
PDIA3	0.386388	1.75845	0.679446	0.461647
ARGI	0.925391	0.734404	0.679611	0.461871
ARGI1	0.952895	0.735395	0.700754	0.491056
AT1A4	0.785856	0.898803	0.70633	0.498902
SYQ	0.648005	1.10913	0.718723	0.516563
CAH2	0.436704	1.67264	0.730449	0.533555
NUOB	0.802738	0.916068	0.735363	0.540758
UBQ4	0.796537	0.938397	0.747467	0.558707
UBQ11	0.796537	0.938397	0.747467	0.558707
UBQ3	0.796537	0.938397	0.747467	0.558707
PYC	0.771866	0.980302	0.756662	0.572537
UBQ12	0.842442	0.927603	0.781451	0.610666
UBQ9	0.842442	0.927603	0.781451	0.610666
UBC	0.55102	1.44709	0.797375	0.635807
RS27A	0.55102	1.44709	0.797375	0.635807
SARDH	0.592707	1.34853	0.799282	0.638852
RS26	0.605554	1.38479	0.838564	0.703189
TLN1	0.807355	1.08868	0.878953	0.772559
EF1A1	0.526249	1.7617	0.927094	0.859503
AATM	0.620009	1.50252	0.931574	0.86783
PCBP1	0.649999	1.52886	0.993754	0.987546
RL12	0.662661	1.50307	0.996026	0.992069
SDHL	0.604825	1.65326	0.999931	0.999862
SUCA	1.24325	0.813411	1.01128	1.02268
RADI	0.659925	1.54197	1.01758	1.03547
UBIQP	0.647084	1.59963	1.0351	1.07143
UBIQ	0.647084	1.59963	1.0351	1.07143
NDUV2	0.658768	1.58186	1.04208	1.08593
LPPRC	0.651683	1.60033	1.04291	1.08765
EF1D	0.816395	1.29568	1.05778	1.11891
IQGA1	0.638085	1.78675	1.1401	1.29982
CH60C	0.729079	1.59329	1.16163	1.34939
DHSO	0.764686	1.5367	1.1751	1.38085
NDUA2	0.762136	1.56336	1.19149	1.41966
DHAK	0.9115	1.30751	1.19179	1.42037
CHDH	0.693766	1.72677	1.19797	1.43514
DLDH	0.631433	1.90483	1.20277	1.44666
SPTN1	1.15665	1.0535	1.21853	1.48481
GCSP	0.740226	1.65326	1.22378	1.49764
CO6A3	0.612329	2.01233	1.23221	1.51834
VIGLN	0.675019	1.89449	1.27882	1.63537
MYH6	2.85679	0.469032	1.33993	1.79541
RS3	0.999278	1.4325	1.43147	2.0491
KAD2	1.04194	1.46268	1.52404	2.32268
CP8B1	0.814011	1.90379	1.5497	2.40157
FLNA	1.26811	1.25461	1.59099	2.53126
ATAD3	0.967366	1.64743	1.59367	2.53978
IQGA2	1.02466	1.95078	1.99889	3.99557
CO6A1	1.17099	1.71108	2.00366	4.01465
SND1	0.817314	2.56864	2.09938	4.40741
RRBP1	1.1547	1.86806	2.15704	4.65283

## Sheet: Torpor VS 24 h
GeneName	LogF	LogP	Rank	Weight
CX6B1	3.37434	2.95468	9.9701	99.4028
SARDH	3.74308	2.63264	9.85421	97.1054
FIBG	3.55582	2.73755	9.73422	94.7551
1433E	4.61176	1.72033	7.93377	62.9447
CD36	2.63923	2.98716	7.88382	62.1546
ANXA6	3.84197	1.87354	7.19811	51.8127
CAH2	2.60191	2.61979	6.81645	46.464
SND1	2.13858	2.98716	6.3883	40.8103
SODC	2.76429	2.30539	6.37277	40.6122
KAD	2.17313	2.50169	5.43649	29.5554
RRBP1	2.10837	2.56543	5.40888	29.256
SC22B	2.74201	1.88439	5.16701	26.698
NDUV1	3.20163	1.58037	5.05978	25.6014
PRDX5	2.24452	2.17783	4.8882	23.8945
RS2	2.25913	2.15304	4.86401	23.6586
G6PI	3.47119	1.32066	4.58427	21.0155
ECH1	3.18587	1.41691	4.5141	20.3771
TFR1	3.09592	1.45457	4.50324	20.2791
SBP1	3.09761	1.42934	4.42754	19.6031
ANXA4	2.90689	1.51999	4.41845	19.5227
P2RY8	3.01078	1.46017	4.39625	19.3271
UBIQP	2.73552	1.59963	4.37584	19.1479
UBIQ	2.73552	1.59963	4.37584	19.1479
PCCA	3.01614	1.45075	4.37567	19.1465
RAB5C	2.854	1.52959	4.36544	19.0571
RL9	2.774	1.57203	4.3608	19.0166
RS6	2.72247	1.60154	4.36014	19.0108
DHAK	3.29425	1.30751	4.30725	18.5524
DNAK	2.62696	1.63041	4.28302	18.3443
RL12	3.08066	1.38711	4.27321	18.2603
RADI	2.76553	1.54197	4.26436	18.1848
IF4A1	2.7845	1.5252	4.24693	18.0364
G3P4	2.65306	1.59636	4.23525	17.9374
ACT	2.7866	1.51173	4.21259	17.7459
NUMA1	2.7866	1.51173	4.21259	17.7459
FIBA	2.93917	1.42228	4.18031	17.475
SUHB	4.24717	0.961658	4.08432	16.6817
EF1D	3.10601	1.29568	4.02439	16.1957
RSSA	2.90881	1.37924	4.01195	16.0957
CATZ	1.86317	2.09151	3.89685	15.1854
VIGLN	1.36413	2.60906	3.5591	12.6672
H2AX	1.18688	2.98716	3.5454	12.5698
NHA1	2.80116	1.25657	3.51985	12.3893
EEF2	2.30271	1.51414	3.48661	12.1565
RL22	1.14313	2.99568	3.42446	11.7269
GLSL	1.72893	1.89722	3.28016	10.7595
YPTC1	2.72683	1.13442	3.09338	9.56899
MYH6	6.24603	0.482619	3.01445	9.08693
PYGB	1.54982	1.923	2.98029	8.88212
FLNA	2.12143	1.35018	2.86431	8.20427
RLA1	1.69755	1.63676	2.77849	7.72
TERA1	1.98914	1.38838	2.76169	7.62691
APOC3	1.97085	1.39297	2.74535	7.53694
HUTH	1.45087	1.82131	2.64249	6.98275
MIA3	3.21723	0.807572	2.59815	6.75036
RL29	2.22121	1.13389	2.5186	6.34337
SRP72	2.4489	1.02794	2.51731	6.33687
FKB11	2.98185	0.795744	2.37279	5.63014
HPRT	2.81352	0.834459	2.34777	5.51203
TKFC	2.72683	0.859649	2.34412	5.49489
LRC59	2.72683	0.859649	2.34412	5.49489
FINC	2.72901	0.854151	2.33099	5.4335
SYTC	2.61824	0.869505	2.27657	5.18278
SEC4	2.58496	0.869602	2.24789	5.053
RAB1	2.58496	0.869602	2.24789	5.053
YPT1	2.58496	0.869602	2.24789	5.053
RAB1B	2.58496	0.869602	2.24789	5.053
RAB1C	2.58496	0.869602	2.24789	5.053
RS24	2.54597	0.869634	2.21406	4.90207
DPO3A	1.75275	1.25274	2.19574	4.82129
HOGA1	2.06129	1.06318	2.19153	4.8028
PYR1	2.52105	0.868831	2.19037	4.7977
SPTN2	2.04963	1.04653	2.145	4.60103
COX5A	2.46205	0.869377	2.14045	4.58153
GRHPR	1.40593	1.49853	2.10683	4.43873
GRP78	2.2147	0.949582	2.10304	4.42278
DED1	2.44095	0.85608	2.08965	4.36664
TMEDA	2.58976	0.805763	2.08674	4.35447
COX6C	0.819665	2.53462	2.07754	4.31616
GBB1	2.42492	0.852324	2.06682	4.27174
GBB2	2.42492	0.852324	2.06682	4.27174
GBB	2.42492	0.852324	2.06682	4.27174
GBB4	2.42492	0.852324	2.06682	4.27174
LRP1	2.69153	0.767029	2.06449	4.2621
GSTT2	2.61353	0.788693	2.06127	4.24885
RL12A	2.42761	0.845941	2.05361	4.21732
RL121	2.42761	0.845941	2.05361	4.21732
RAB1A	2.42761	0.845941	2.05361	4.21732
RL10A	2.42761	0.845759	2.05317	4.2155
RAB7A	2.41143	0.849581	2.0487	4.19718
MYH4	4.31252	0.471212	2.03211	4.12947
ICA	2.38405	0.852076	2.03139	4.12656
ACOC	2.59694	0.779944	2.02546	4.10251
PHB3	2.38957	0.84649	2.02274	4.0915
RAS3	2.38957	0.84649	2.02274	4.0915
RAPA	2.38957	0.84649	2.02274	4.0915
RAP1A	2.38957	0.84649	2.02274	4.0915
RAP1	2.38957	0.84649	2.02274	4.0915
PHB1	2.38957	0.84649	2.02274	4.0915
RL8	2.33628	0.860656	2.01074	4.04306
RABC1	1.61891	1.24011	2.00762	4.03053
MAAI	2.7761	0.719604	1.99769	3.99078
LDHB	0.755139	2.6216	1.97967	3.91911
PROSC	2.30451	0.854151	1.9684	3.8746
PDIA4	1.87364	1.04653	1.96082	3.84481
IF4A2	2.33914	0.837854	1.95986	3.84103
AMPN	2.31034	0.844057	1.95006	3.80273
NDUA5	2.31034	0.844057	1.95006	3.80273
REF	1.42923	1.34833	1.92709	3.71366
CALX	2.21101	0.869634	1.92277	3.69705
PSB4	2.21101	0.869634	1.92277	3.69705
H2A	2.18903	0.868799	1.90183	3.61695
MYSN	2.17632	0.869345	1.89197	3.57957
RS28	2.16993	0.867324	1.88203	3.54203
GDIR1	2.15704	0.868221	1.87279	3.50734
COF1	2.13422	0.869409	1.85551	3.44292
MYH7	4.09255	0.447429	1.83112	3.35302
ASML	2.07782	0.875626	1.8194	3.3102
RS3	1.80277	0.927493	1.67205	2.79576
CHCH3	1.22991	1.33292	1.63938	2.68756
SDHL	1.06593	1.48718	1.58523	2.51295
ST1C3	1.76977	0.869634	1.53905	2.36869
ETFB	1.20914	1.24818	1.50923	2.27777
RS12	1.59771	0.937719	1.4982	2.2446
PNCB	1.70487	0.869377	1.48218	2.19685
MYL1	3.30159	0.447429	1.47723	2.1822
ARGI	1.19053	1.22812	1.46212	2.13778
THCA	1.43712	1.01538	1.45922	2.12933
TERA	1.56144	0.930258	1.45255	2.10989
MYG	3.21878	0.447429	1.44018	2.07411
MYH9	1.26237	1.11014	1.40141	1.96394
PDIA2	3.10266	0.447429	1.38822	1.92715
MYH13	2.29866	0.578478	1.32972	1.76817
SHIP2	1.35687	0.979805	1.32947	1.76749
TRY2	0.73841	1.76422	1.30272	1.69707
SQRD	1.80735	0.693704	1.25377	1.57194
FLNB	2.00679	0.618596	1.24139	1.54105
TLN1	1.56402	0.790619	1.23654	1.52903
MYH11	1.60655	0.728019	1.1696	1.36796
RS8	0.955186	1.22388	1.16903	1.36664
MYSS	2.58015	0.447429	1.15443	1.33271
TRFL	1.48543	0.776167	1.15294	1.32927
ST1C4	1.66879	0.680561	1.13572	1.28985
ST3A1	1.2247	0.923287	1.13075	1.2786
RS32	1.90027	0.586214	1.11396	1.24092
RS31	1.90027	0.586214	1.11396	1.24092
PBLD	1.368	0.807042	1.10404	1.2189
RPN1	1.57501	0.698579	1.10027	1.2106
MLRS	2.44095	0.447429	1.09215	1.1928
MLRT	2.44095	0.447429	1.09215	1.1928
ACADS	2.44095	0.447429	1.09215	1.1928
SPTN1	1.23842	0.876246	1.08516	1.17757
ACSM1	2.01017	0.53648	1.07842	1.16298
RS22	0.517573	2.06048	1.06645	1.13731
RS33	1.57322	0.676129	1.0637	1.13145
CALL5	2.29572	0.447429	1.02717	1.05509
PHB4	1.4342	0.708609	1.01629	1.03284
THIM	0.904557	1.10746	1.00176	1.00353
NOMO1	2.23266	0.447429	0.998957	0.997916
HERC1	1.14405	0.869634	0.994902	0.989829
ACAD9	1.13093	0.868863	0.982624	0.965549
RL7	1.41083	0.690817	0.974622	0.949889
CROM	1.1177	0.869377	0.971698	0.944197
LDHA	0.793457	1.20516	0.956245	0.914405
GSTMU	0.876461	1.07237	0.939893	0.883399
KNG2	1.36091	0.684807	0.931962	0.868553
CP2E1	1.73807	0.526849	0.915698	0.838504
DDX3X	2.0321	0.447429	0.909221	0.826683
ANK1	2.0321	0.447429	0.909221	0.826683
H2B1N	0.718411	1.20873	0.868366	0.754059
DECR2	1.05536	0.816445	0.861644	0.742431
RS15A	0.442878	1.93704	0.857873	0.735946
S10AC	0.942515	0.897395	0.845808	0.715391
NUCG	1.20945	0.698514	0.84482	0.713721
SSRA	1.852	0.447429	0.828638	0.686641
LEG7	1.852	0.447429	0.828638	0.686641
RL26	1.81967	0.447429	0.814173	0.662877
RS11	1.81967	0.447429	0.814173	0.662877
ADCK3	1.81967	0.447429	0.814173	0.662877
CEAM1	1.79494	0.447429	0.803106	0.64498
DDX3L	1.79494	0.447429	0.803106	0.64498
DDX3	1.79494	0.447429	0.803106	0.64498
USO1	1.79494	0.447429	0.803106	0.64498
ASPH	1.79494	0.447429	0.803106	0.64498
RS5	1.79494	0.447429	0.803106	0.64498
DDX3Y	1.79494	0.447429	0.803106	0.64498
SE1L1	1.79494	0.447429	0.803106	0.64498
HNRPK	1.78241	0.447429	0.797501	0.636009
HSP75	1.78241	0.447429	0.797501	0.636009
TCPG	1.78241	0.447429	0.797501	0.636009
ANXA5	1.78241	0.447429	0.797501	0.636009
CNDP2	1.78241	0.447429	0.797501	0.636009
IF4A	1.76129	0.447429	0.78805	0.621023
NDUS7	1.76129	0.447429	0.78805	0.621023
ETHE1	1.76129	0.447429	0.78805	0.621023
KNG1	1.76129	0.447429	0.78805	0.621023
ODPB	1.76129	0.447429	0.78805	0.621023
TERA2	1.76129	0.447429	0.78805	0.621023
MTHFS	1.76129	0.447429	0.78805	0.621023
HTPG	1.50152	0.524401	0.787402	0.620001
LDHC	1.50945	0.514378	0.776428	0.60284
THIO	1.72247	0.447429	0.770681	0.59395
TRAP1	1.72247	0.447429	0.770681	0.59395
FIS1	1.72247	0.447429	0.770681	0.59395
SSRD	1.59593	0.474722	0.757625	0.573995
KCRM	1.68257	0.447429	0.752832	0.566756
ACY1	1.68257	0.447429	0.752832	0.566756
RL14	0.556469	1.32477	0.737194	0.543456
PRDX1	0.56378	1.284	0.723891	0.524019
PABPA	1.5656	0.447429	0.700494	0.490692
PABP1	1.5656	0.447429	0.700494	0.490692
PABPB	1.5656	0.447429	0.700494	0.490692
DHPR	1.53605	0.447429	0.687275	0.472347
CBPA1	1.53605	0.447429	0.687275	0.472347
MOGS	1.53605	0.447429	0.687275	0.472347
PYG	0.914164	0.748192	0.68397	0.467814
HGB1A	1.51096	0.447429	0.676048	0.457041
RAB7	1.51096	0.447429	0.676048	0.457041
ITB1A	1.51096	0.447429	0.676048	0.457041
ITB1B	1.51096	0.447429	0.676048	0.457041
YPT7	1.51096	0.447429	0.676048	0.457041
RL27A	1.51096	0.447429	0.676048	0.457041
RAB5B	1.51096	0.447429	0.676048	0.457041
YPTC5	1.51096	0.447429	0.676048	0.457041
RAG3D	1.51096	0.447429	0.676048	0.457041
RAG3F	1.51096	0.447429	0.676048	0.457041
RAG3C	1.51096	0.447429	0.676048	0.457041
RAG3E	1.51096	0.447429	0.676048	0.457041
MX1	1.5008	0.447429	0.671503	0.450916
PSA7	1.5008	0.447429	0.671503	0.450916
HEMO	1.5008	0.447429	0.671503	0.450916
NQO1	1.5008	0.447429	0.671503	0.450916
ODBB	1.5008	0.447429	0.671503	0.450916
RL91	1.5008	0.447429	0.671503	0.450916
PSA7L	1.5008	0.447429	0.671503	0.450916
PSA7A	1.5008	0.447429	0.671503	0.450916
RL92	1.5008	0.447429	0.671503	0.450916
CAH14	1.5008	0.447429	0.671503	0.450916
SAMH1	1.5008	0.447429	0.671503	0.450916
CASA1	1.48027	0.447429	0.662314	0.438659
DYR	1.48027	0.447429	0.662314	0.438659
MYL6B	1.48027	0.447429	0.662314	0.438659
3HAO	1.48027	0.447429	0.662314	0.438659
UBA1	1.48027	0.447429	0.662314	0.438659
NIT2	1.48027	0.447429	0.662314	0.438659
TFAM	1.48027	0.447429	0.662314	0.438659
PHS	1.48027	0.447429	0.662314	0.438659
H2A5	1.48027	0.447429	0.662314	0.438659
ROAA	1.48027	0.447429	0.662314	0.438659
UD17	1.48027	0.447429	0.662314	0.438659
UD18	1.48027	0.447429	0.662314	0.438659
ALDOA	1.44601	0.456665	0.66034	0.436049
RS7	1.06738	0.610834	0.651994	0.425096
EIF3F	1.44361	0.447429	0.645912	0.417202
SYSC	1.44361	0.447429	0.645912	0.417202
CAPZB	1.41143	0.447429	0.631513	0.398809
PRS6B	1.41143	0.447429	0.631513	0.398809
TOM70	1.41143	0.447429	0.631513	0.398809
MOSC2	1.41143	0.447429	0.631513	0.398809
ALDR	1.41143	0.447429	0.631513	0.398809
EZRI	1.41143	0.447429	0.631513	0.398809
ACTN2	1.41143	0.447429	0.631513	0.398809
IF4A8	1.41143	0.447429	0.631513	0.398809
RM12	1.41143	0.447429	0.631513	0.398809
IF414	1.41143	0.447429	0.631513	0.398809
ALDCA	1.41143	0.447429	0.631513	0.398809
ACY1A	1.41143	0.447429	0.631513	0.398809
ABHEA	1.41143	0.447429	0.631513	0.398809
DAD1	0.982555	0.597223	0.586804	0.344339
ECHP	0.822188	0.705203	0.579809	0.336179
TPIS	0.704982	0.810285	0.571236	0.326311
CP2A9	0.463288	1.22702	0.568463	0.32315
LDHBB	0.728729	0.773761	0.563862	0.31794
MYH14	1.03328	0.525158	0.542636	0.294454
IQGA1	0.725825	0.740263	0.537301	0.288693
TRY1	0.581416	0.923469	0.53692	0.288283
PPIC	0.708732	0.757459	0.536835	0.288192
DCXR	1.17632	0.447429	0.526321	0.277014
ARK72	1.09265	0.477491	0.52173	0.272202
SPB3	1.15056	0.447429	0.514794	0.265013
SUCD	0.563136	0.901806	0.50784	0.257901
CEAM7	1.13093	0.447429	0.506011	0.256048
RDH12	1.40564	0.347241	0.488096	0.238238
MOSC1	1.07724	0.447429	0.48199	0.232314
RS20	0.858547	0.542042	0.465369	0.216568
SPYA	0.407429	1.12315	0.457603	0.209401
IQGA3	1.06724	0.408501	0.435969	0.190069
SPTB2	0.722313	0.553044	0.399471	0.159577
RS4X	0.907384	0.432186	0.392158	0.153788
CO6A3	0.69506	0.560778	0.389774	0.151924
ACT13	0.625113	0.618416	0.38658	0.149444
MDHC	0.364636	1.04542	0.381198	0.145312
SPTA1	1.17201	0.323261	0.378863	0.143537
RS26L	0.560323	0.669566	0.375173	0.140755
ATPO	0.413242	0.896162	0.370332	0.137146
QIL1	0.858908	0.420434	0.361114	0.130403
MUTS	0.858908	0.420434	0.361114	0.130403
ARK74	0.866118	0.391592	0.339164	0.115033
CHDH	0.537925	0.607936	0.327024	0.106945
GPA8	0.975517	0.332809	0.324661	0.105404
MYH8	0.722466	0.447429	0.323252	0.104492
CP2DS	0.704872	0.447429	0.31538	0.0994647
S61A1	0.695994	0.447429	0.311408	0.0969749
MYH7B	0.687061	0.447429	0.307411	0.0945015
A1I3	0.687061	0.447429	0.307411	0.0945015
PGM	0.687061	0.447429	0.307411	0.0945015
TCPQ	0.687061	0.447429	0.307411	0.0945015
LDH	0.687061	0.447429	0.307411	0.0945015
F136A	0.687061	0.447429	0.307411	0.0945015
UB2V2	0.687061	0.447429	0.307411	0.0945015
APO1B	0.678072	0.447429	0.303389	0.092045
SPTB1	0.678072	0.447429	0.303389	0.092045
IPYR2	0.678072	0.447429	0.303389	0.092045
CING	0.678072	0.447429	0.303389	0.092045
SYG	0.895531	0.334081	0.29918	0.0895088
RS52	0.539445	0.552222	0.297893	0.0887404
RS51	0.539445	0.552222	0.297893	0.0887404
PULA	0.659925	0.447429	0.295269	0.0871841
RH40	0.659925	0.447429	0.295269	0.0871841
OST48	0.641546	0.447429	0.287046	0.0823956
AT2A2	0.641546	0.447429	0.287046	0.0823956
AP2A2	0.641546	0.447429	0.287046	0.0823956
ST1D1	0.641546	0.447429	0.287046	0.0823956
RH30	0.641546	0.447429	0.287046	0.0823956
PTER	0.641546	0.447429	0.287046	0.0823956
S10A9	0.645557	0.439519	0.283735	0.0805055
LPPRC	0.662249	0.405364	0.268452	0.0720665
PHB	0.610705	0.437279	0.267048	0.0713148
USMG5	0.58756	0.453445	0.266426	0.0709828
CALR	1.052	0.252293	0.265413	0.0704442
SUCA	0.517827	0.50941	0.263786	0.0695831
TRY3	0.550768	0.441916	0.243393	0.0592401
UD11	1.01825	0.221646	0.225692	0.0509367
RP1BL	0.668202	0.317972	0.21247	0.0451433
COF2	0.631422	0.300969	0.190039	0.0361146
SAM50	0.698589	0.256302	0.17905	0.0320588
SAM5A	0.698589	0.256302	0.17905	0.0320588
CH60C	0.441953	0.361371	0.159709	0.0255069
1433B	0.575115	0.259132	0.149031	0.0222102
RS4	0.534589	0.267084	0.14278	0.0203861
HMCS1	0.48755	0.288227	0.140525	0.0197472
NACAM	0.462791	0.281972	0.130494	0.0170287
RS4Y2	0.49304	0.235772	0.116245	0.0135129
PAIRB	0.534113	0.204753	0.109361	0.0119599
CP4AB	0.534113	0.204308	0.109123	0.0119079
FOX2	0.454378	0.231073	0.104995	0.0110239
PGAM2	0.329308	0.31094	0.102395	0.0104847
UBC	0.470612	0.215468	0.101402	0.0102824
RS27A	0.470612	0.215468	0.101402	0.0102824
F16P1	0.425386	0.216997	0.0923077	0.00852071
HERC2	0.469485	0.19627	0.0921458	0.00849085
RS4Y1	0.441838	0.207335	0.0916085	0.00839211
ATPB3	0.222866	0.407579	0.0908354	0.00825107
SC61B	0.317018	0.275716	0.087407	0.00763998
CD48A	0.409145	0.203814	0.0833896	0.00695383
CDC48	0.409145	0.203814	0.0833896	0.00695383
CD48E	0.409145	0.203814	0.0833896	0.00695383
CD48D	0.409145	0.203814	0.0833896	0.00695383
SYQ	0.427347	0.188941	0.0807435	0.00651951
CPT1A	0.469719	0.15525	0.0729236	0.00531786
MTCH2	0.337544	0.195125	0.0658632	0.00433796
H2A2	0.40086	0.145718	0.0584126	0.00341203
HSP71	0.178642	0.207566	0.0370801	0.00137493
GCDH	0.305039	0.117089	0.0357166	0.00127568
143GB	0.249614	0.1093	0.0272827	0.000744346
143G1	0.249614	0.1093	0.0272827	0.000744346
143GA	0.249614	0.1093	0.0272827	0.000744346
ANXA2	0.326388	0.0781003	0.025491	0.000649791
MIC60	0.151206	0.133057	0.020119	0.000404776
GLGB	0.145635	0.136041	0.0198124	0.00039253
TPISA	0.118085	0.161995	0.0191291	0.000365923
G3P2	0.152434	0.103496	0.0157763	0.00024889
HSP7B	0.13803	0.0895143	0.0123557	0.000152663
UD16	0.112605	0.0904065	0.0101803	0.000103638
FMO2	0.14439	0.0529684	0.0076481	5.84935e-05
RL3	0.152003	0.0396291	0.00602375	3.62856e-05
IF2	0.0618728	0.0790996	0.00489411	2.39523e-05
CP2CS	0.0996415	0.0473286	0.00471589	2.22396e-05
OPA1	0.0700317	0.05655	0.00396029	1.56839e-05
METK2	0.0806686	0.0484828	0.00391104	1.52962e-05
RMD3	0.0935408	0.0297833	0.00278596	7.76155e-06
H2A1D	0.0799946	0.0327095	0.00261658	6.8465e-06
MYO6	0.0730635	0.0332296	0.00242787	5.89454e-06
1433F	0.0821383	0.0285803	0.00234754	5.51094e-06
G3PP1	0.0839623	0.0218789	0.001837	3.37457e-06
AT12A	0.0742728	0.0201376	0.00149568	2.23705e-06
UBIQF	0.0396111	0.03583	0.00141927	2.01432e-06
H2A1H	0.0570539	0.0231733	0.00132213	1.74803e-06
H2A1J	0.0570539	0.0231733	0.00132213	1.74803e-06
MIF	0.0410627	0.0254607	0.00104548	1.09303e-06
HINT1	0.040452	0.0223998	0.000906119	8.21052e-07
PTGR2	0.0458037	0.019424	0.000889691	7.91551e-07
ILEU	0.042774	0.0193014	0.000825599	6.81613e-07
RS15B	0.0300781	0.0165587	0.000498053	2.48057e-07
VTDB	0.0267669	0.00723888	0.000193763	3.75439e-08
RS143	0.0152668	0.00374232	5.71332e-05	3.2642e-09
LYRIC	0.0129973	0.00342266	4.44855e-05	1.97896e-09
OLA1	0	3	0	0
CP4V2	0	3	0	0
H2A6	0	3	0	0
IV4F8	0	3	0	0
GNAT3	0	3	0	0
MYO1C	0	3	0	0
ACOX3	0	3	0	0
EST1	0	3	0	0
ALLT	0	3	0	0
UD19	0	3	0	0
PSA3	0	3	0	0
ABCA1	0	3	0	0
CALMB	0	3	0	0
ADH1E	0	3	0	0
KAD1	0	3	0	0
LAC	0	3	0	0
IGHG1	0	3	0	0
TPM4	0	3	0	0
MAOX	0	3	0	0
A1AT1	0	3	0	0
SPA3K	0	3	0	0
TPM2	0	3	0	0
UDB17	0	3	0	0
MYL4	0	3	0	0
RL34	0	3	0	0
TPR	0	3	0	0
1A04	0	3	0	0
HA1B	0	3	0	0
H12	0	3	0	0
FKB1A	0	3	0	0
GNAT2	0	3	0	0
LMNB1	0	3	0	0
PSA4	0	3	0	0
CONG	0	3	0	0
ADH1	0	3	0	0
KCRT	0	3	0	0
CTNB	0	3	0	0
PSB9	0	3	0	0
SPCS3	0	3	0	0
PLEC	0	3	0	0
1B50	0	3	0	0
1A01	0	3	0	0
1B01	0	3	0	0
SORCN	0	3	0	0
GSTT1	0	3	0	0
CP2F2	0	3	0	0
RS282	0	3	0	0
CTNB1	0	3	0	0
GNAT	0	3	0	0
RL36	0	3	0	0
DHNA	0	3	0	0
ALDH4	0	3	0	0
AL3A1	0	3	0	0
AL1A3	0	3	0	0
KHK	0	3	0	0
SSDH	0	3	0	0
AK1D1	0	3	0	0
ACPM	0	3	0	0
CLH2	0	3	0	0
NDUV3	0	3	0	0
TIM13	0	3	0	0
CALM1	0	3	0	0
NOMO3	0	3	0	0
DDC	0	3	0	0
LV302	0	3	0	0
Y0148	0	3	0	0
A1AT3	0	3	0	0
A1AT4	0	3	0	0
A1AT5	0	3	0	0
CP2DE	0	3	0	0
NDUB6	0	3	0	0
GPA2	0	3	0	0
C1QBP	0	3	0	0
LRIQ1	0	3	0	0
SYK	0	3	0	0
CDO1	0	3	0	0
TDX2	0	3	0	0
CNRP1	0	3	0	0
SFTPD	0	3	0	0
RHOC	0	3	0	0
SAR1	0	3	0	0
ALDH1	0	3	0	0
ECHD1	0	3	0	0
METK	0	3	0	0
RS23	0	3	0	0
AT2L1	0	3	0	0
CMBL	0	3	0	0
SFXN3	0	3	0	0
S38A4	0	3	0	0
UD2A3	0	3	0	0
GPA4	0	3	0	0
A1M	0	3	0	0
SUCHY	0	3	0	0
TI13A	0	3	0	0
NDRG3	0	3	0	0
A2MP	0	3	0	0
CADH1	0	3	0	0
IPO5	0	3	0	0
CLYBL	0	3	0	0
CES1D	0	3	0	0
FMO1	0	3	0	0
GNA1	0	3	0	0
PLPP	0	3	0	0
GSTM3	0	3	0	0
ABHD6	0	3	0	0
NPS3B	0	3	0	0
ATR	0	3	0	0
RS10L	0	3	0	0
CALM2	0	3	0	0
ACSL6	0	3	0	0
ACSL5	0	3	0	0
RL10L	-0.0123153	0.00618475	-7.61672e-05	5.80145e-09
HSP77	-0.0132207	0.00666519	-8.81183e-05	7.76483e-09
H2B	-0.0290583	0.0179007	-0.000520164	2.7057e-07
143B2	-0.0484985	0.0157293	-0.000762847	5.81936e-07
THIKA	-0.054243	0.0186164	-0.00100981	1.01971e-06
MD37D	-0.0401988	0.0425747	-0.00171145	2.92907e-06
G3PP2	-0.0355851	0.0482546	-0.00171715	2.94859e-06
H2A1	-0.0604739	0.0406771	-0.0024599	6.05112e-06
STML2	-0.119299	0.0295044	-0.00351984	1.23893e-05
MYL6	-0.0854519	0.0475854	-0.00406626	1.65345e-05
RL38	-0.0926695	0.0452993	-0.00419786	1.76221e-05
AT1B	-0.119299	0.0354434	-0.00422836	1.7879e-05
TPISB	-0.0886675	0.09203	-0.00816007	6.65868e-05
AXA2L	-0.190732	0.0474206	-0.00904464	8.18055e-05
HNRPD	-0.197807	0.0492264	-0.00973731	9.48152e-05
NDUS6	-0.18717	0.0551079	-0.0103145	0.00010639
POTEJ	-0.0856059	0.128795	-0.0110256	0.000121564
POTEI	-0.0877149	0.142378	-0.0124887	0.000155967
PCTL	-0.128467	0.105363	-0.0135356	0.000183214
G3PT	-0.107872	0.136326	-0.0147058	0.00021626
THIL	-0.266646	0.0688168	-0.0183497	0.000336712
THIKB	-0.227281	0.0870928	-0.0197945	0.000391822
NUOB	-0.168426	0.125176	-0.0210829	0.00044449
ZFAN6	-0.143928	0.151146	-0.0217542	0.000473245
ACS2L	-0.215268	0.120755	-0.0259947	0.000675723
AROK	-0.143138	0.183673	-0.0262906	0.000691193
NDUB8	-0.224341	0.132479	-0.0297205	0.00088331
OXDA	-0.320778	0.116543	-0.0373844	0.0013976
CK054	-0.366348	0.117743	-0.0431349	0.00186062
CASB	-0.282292	0.152884	-0.0431579	0.0018626
FRIH	-0.210527	0.220613	-0.046445	0.00215714
CYP6	-0.233199	0.208892	-0.0487135	0.002373
LRRK2	-0.358631	0.136659	-0.0490103	0.00240201
H2B2E	-0.276709	0.181233	-0.0501489	0.00251491
H14	-0.309054	0.165948	-0.0512869	0.00263035
BMPR2	-0.420371	0.125663	-0.0528251	0.0027905
H33A	-0.307775	0.186686	-0.0574573	0.00330134
UBQ4	-0.269656	0.220699	-0.0595129	0.00354178
UBQ11	-0.269656	0.220699	-0.0595129	0.00354178
UBQ3	-0.269656	0.220699	-0.0595129	0.00354178
CP2C9	-0.357823	0.170458	-0.0609939	0.00372026
GLYC	-0.364812	0.168661	-0.0615297	0.00378591
TBA1A	-0.179808	0.346026	-0.0622182	0.0038711
SDHX	-0.314818	0.228427	-0.0719129	0.00517147
TBA3E	-0.193974	0.372081	-0.0721741	0.0052091
UBQ12	-0.291797	0.262378	-0.076561	0.00586159
UBQ9	-0.291797	0.262378	-0.076561	0.00586159
CPT2	-0.307637	0.264521	-0.0813763	0.0066221
SAP	-0.21036	0.415036	-0.0873069	0.00762249
CADH4	-0.399465	0.223771	-0.0893887	0.00799033
HSP7A	-0.431183	0.209996	-0.0905469	0.00819874
NGAL	-0.546143	0.180719	-0.0986987	0.00974142
CATA2	-0.430443	0.245774	-0.105792	0.0111919
CATA1	-0.430443	0.245774	-0.105792	0.0111919
GDIB	-0.500111	0.256553	-0.128305	0.0164622
FRIL1	-0.34843	0.378772	-0.131976	0.0174176
FRIL2	-0.34843	0.378772	-0.131976	0.0174176
TBA	-0.34495	0.39518	-0.136318	0.0185825
TBA1	-0.469296	0.291537	-0.136817	0.0187189
TBA6	-0.469296	0.291537	-0.136817	0.0187189
TBA5	-0.469296	0.291537	-0.136817	0.0187189
TTC36	-0.610229	0.224295	-0.136871	0.0187338
ASS1	-0.318711	0.433504	-0.138162	0.0190888
CATB	-0.498058	0.285997	-0.142443	0.0202901
TBB8	-0.344999	0.414618	-0.143043	0.0204612
RS3AB	-0.333746	0.447599	-0.149384	0.0223157
RS3AA	-0.333746	0.447599	-0.149384	0.0223157
H13	-0.488023	0.308795	-0.150699	0.0227102
SDHAA	-0.449286	0.335734	-0.150841	0.0227529
NDUB9	-0.642843	0.237224	-0.152498	0.0232556
CATC	-0.677023	0.231828	-0.156953	0.0246343
RO21	-0.403401	0.392899	-0.158496	0.0251209
LYSC	-0.626931	0.262656	-0.164667	0.0271153
HSP7E	-0.32944	0.501827	-0.165322	0.0273314
EF1A2	-0.429808	0.387068	-0.166365	0.0276773
RDH3	-0.414118	0.423647	-0.17544	0.0307792
ORNT2	-0.676273	0.295944	-0.200139	0.0400556
CACP	-0.475655	0.421544	-0.20051	0.0402041
NDKA	-0.340326	0.589898	-0.200758	0.0403037
CASK	-0.731888	0.280893	-0.205582	0.0422639
A1A1B	-0.571817	0.367705	-0.21026	0.0442092
HSP72	-0.328698	0.681415	-0.22398	0.050167
HBA4	-0.446365	0.502752	-0.224411	0.0503603
DNAK2	-0.669669	0.36635	-0.245333	0.0601883
HSP7C	-0.555887	0.443734	-0.246666	0.0608439
PGAM1	-0.788636	0.315334	-0.248684	0.0618436
ERP29	-0.713009	0.368282	-0.262589	0.0689529
MOAD	-1.1057	0.241618	-0.267156	0.0713724
TSN7	-0.467846	0.578808	-0.270793	0.0733288
ANK2	-0.634097	0.427523	-0.271091	0.0734904
ALDOB	-0.289907	0.945195	-0.274019	0.0750863
PSME2	-0.90719	0.304098	-0.275875	0.076107
ACTSA	-0.402836	0.690625	-0.278209	0.0774003
VAPB	-0.62293	0.447429	-0.278717	0.0776833
LACTB	-0.62293	0.447429	-0.278717	0.0776833
GP	-0.62293	0.447429	-0.278717	0.0776833
PCBP2	-0.62293	0.447429	-0.278717	0.0776833
RH52B	-0.62293	0.447429	-0.278717	0.0776833
LAC7	-0.632268	0.447429	-0.282895	0.0800297
PRS8	-0.632268	0.447429	-0.282895	0.0800297
PNPO	-0.632268	0.447429	-0.282895	0.0800297
AMPA	-0.738768	0.38657	-0.285586	0.0815593
RH52A	-0.641546	0.447429	-0.287046	0.0823956
H2A7	-0.641546	0.447429	-0.287046	0.0823956
PXMP2	-0.641546	0.447429	-0.287046	0.0823956
1433Z	-0.878083	0.32879	-0.288705	0.0833505
HBG	-0.382795	0.755599	-0.289239	0.0836594
CMC2	-0.296964	0.983426	-0.292042	0.0852886
ATPBO	-0.330723	0.890388	-0.294472	0.0867138
SPTCA	-0.659925	0.447429	-0.295269	0.0871841
ACT6	-0.334666	0.913889	-0.305848	0.0935431
H3	-0.473843	0.652104	-0.308995	0.0954778
H4	-0.500357	0.619517	-0.30998	0.0960877
HBE	-0.369044	0.856579	-0.316115	0.0999288
HBA2	-0.505533	0.62945	-0.318208	0.101256
KYNU	-0.791413	0.410497	-0.324873	0.105542
PSB6	-0.950739	0.344977	-0.327983	0.107573
HBA3	-0.490964	0.672396	-0.330122	0.108981
ARLY1	-0.48527	0.685838	-0.332816	0.110767
GSTM4	-0.483562	0.696912	-0.337	0.113569
UDB20	-0.543284	0.621966	-0.337904	0.114179
HBB1	-0.426667	0.793849	-0.338709	0.114724
HSP70	-0.35164	0.991911	-0.348795	0.121658
HBA1	-0.500581	0.697972	-0.349392	0.122075
CBR4	-0.668	0.534543	-0.357075	0.127502
YPT71	-0.550197	0.664281	-0.365486	0.13358
ACTH	-0.445363	0.822146	-0.366154	0.134068
H33L2	-0.552414	0.675697	-0.373265	0.139327
ARP2	-0.931373	0.407523	-0.379556	0.144063
ARP2B	-0.931373	0.407523	-0.379556	0.144063
ARP2A	-0.931373	0.407523	-0.379556	0.144063
SDHA1	-0.478134	0.7942	-0.379734	0.144198
ACTSB	-0.460456	0.828361	-0.381424	0.145484
EIF3A	-0.946595	0.404305	-0.382713	0.14647
HBD	-0.427803	0.894762	-0.382782	0.146522
AFG32	-0.9985	0.384924	-0.384346	0.147722
H3C	-0.523876	0.735277	-0.385194	0.148374
H331	-0.523876	0.735277	-0.385194	0.148374
H33	-0.523876	0.735277	-0.385194	0.148374
H332	-0.523876	0.735277	-0.385194	0.148374
GSTM5	-0.791557	0.495407	-0.392143	0.153776
NDUS3	-0.567252	0.70213	-0.398285	0.158631
RL18	-0.661017	0.608712	-0.402369	0.161901
PHB2	-0.507561	0.804848	-0.408509	0.16688
ACTN	-0.473939	0.862393	-0.408721	0.167053
SCPDL	-0.78797	0.520986	-0.410522	0.168528
PARK7	-0.508223	0.816987	-0.415211	0.172401
NDUBB	-0.583945	0.720219	-0.420569	0.176878
HBB2	-0.468756	0.936066	-0.438786	0.192533
TAGL	-0.819084	0.536301	-0.439276	0.192963
ROA2	-0.659795	0.673336	-0.444264	0.19737
PSA1	-1.09613	0.40908	-0.448406	0.201068
H15	-0.872683	0.514975	-0.449409	0.201969
THIK5	-0.592486	0.762934	-0.452028	0.204329
ENOG	-0.691418	0.659318	-0.455865	0.207813
NDKB	-1.04093	0.441868	-0.459953	0.211557
MYS	-1.05658	0.447429	-0.472746	0.223489
TOM22	-1.05658	0.447429	-0.472746	0.223489
ATPB2	-0.695357	0.681937	-0.474189	0.224856
H90B3	-1.34177	0.354303	-0.475394	0.225999
HAOX1	-1.0635	0.447429	-0.475842	0.226426
PP11	-1.07039	0.447429	-0.478923	0.229368
NADC	-1.07039	0.447429	-0.478923	0.229368
PSB2	-1.07039	0.447429	-0.478923	0.229368
ATPBN	-0.289787	1.67882	-0.486499	0.236682
CMC1	-0.672853	0.733416	-0.493481	0.243524
ASL	-0.464991	1.07089	-0.497953	0.247957
NCPR	-0.553251	0.917286	-0.50749	0.257546
HS90B	-0.812522	0.636426	-0.51711	0.267402
IQGA2	-0.842339	0.625893	-0.527215	0.277955
KAD2	-0.70026	0.764371	-0.535258	0.286501
NDKM	-0.685851	0.784415	-0.537992	0.289436
NUOD	-1.04502	0.525143	-0.548787	0.301167
ACTS	-0.467322	1.17698	-0.55003	0.302533
TALDO	-0.871399	0.647123	-0.563902	0.317986
ATPG	-0.412359	1.39696	-0.576051	0.331835
SRPRB	-0.340978	1.69122	-0.576669	0.332547
AGT2	-0.953896	0.604796	-0.576912	0.332828
CP2CI	-0.617899	0.935617	-0.578117	0.334219
HBAD	-1.12457	0.520655	-0.585515	0.342828
NDKA2	-0.553761	1.06078	-0.587419	0.345061
BUP1	-0.758285	0.775389	-0.587966	0.345704
ATP5H	-0.484456	1.24041	-0.600923	0.361108
ATPA1	-0.778999	0.777518	-0.605686	0.366855
RT26	-1.04045	0.58218	-0.60573	0.366909
CPS1	-0.363641	1.66999	-0.607278	0.368787
RLA0	-0.598561	1.02365	-0.612717	0.375422
AT1A4	-0.757238	0.817471	-0.61902	0.383186
ERO1A	-1.38405	0.447429	-0.619264	0.383488
ABCD3	-1.38405	0.447429	-0.619264	0.383488
SFXN2	-1.38405	0.447429	-0.619264	0.383488
AL9A1	-0.835881	0.741626	-0.619911	0.38429
ATAD1	-1.38957	0.447429	-0.621733	0.386551
RL27	-1.38957	0.447429	-0.621733	0.386551
SYCN	-1.38957	0.447429	-0.621733	0.386551
ATD1B	-1.38957	0.447429	-0.621733	0.386551
AOFB	-1.39506	0.447429	-0.624192	0.389615
SSRB	-1.39506	0.447429	-0.624192	0.389615
CH10	-1.39506	0.447429	-0.624192	0.389615
TCP4	-1.39506	0.447429	-0.624192	0.389615
DDX1	-1.39506	0.447429	-0.624192	0.389615
SAM5B	-1.39506	0.447429	-0.624192	0.389615
NDR1A	-1.39506	0.447429	-0.624192	0.389615
NDR1B	-1.39506	0.447429	-0.624192	0.389615
RL21	-1.40599	0.447429	-0.629082	0.395744
GALK1	-1.40599	0.447429	-0.629082	0.395744
PLST	-1.40599	0.447429	-0.629082	0.395744
CLH	-1.40599	0.447429	-0.629082	0.395744
HDGF	-1.40599	0.447429	-0.629082	0.395744
HNRPF	-1.40599	0.447429	-0.629082	0.395744
RHOA	-1.40599	0.447429	-0.629082	0.395744
TCPB	-1.40599	0.447429	-0.629082	0.395744
UBE2N	-1.40599	0.447429	-0.629082	0.395744
HSP74	-1.40599	0.447429	-0.629082	0.395744
PSA6	-1.40599	0.447429	-0.629082	0.395744
UE2NL	-1.40599	0.447429	-0.629082	0.395744
TLN2	-1.40599	0.447429	-0.629082	0.395744
ARCH	-1.40599	0.447429	-0.629082	0.395744
AMACR	-1.40599	0.447429	-0.629082	0.395744
TXNL1	-1.41684	0.447429	-0.633935	0.401874
BPNT1	-1.41684	0.447429	-0.633935	0.401874
VDAC2	-1.41684	0.447429	-0.633935	0.401874
NAKD2	-1.41684	0.447429	-0.633935	0.401874
TPM3	-1.42223	0.447429	-0.636348	0.404939
TPM3L	-1.42223	0.447429	-0.636348	0.404939
MLRM	-1.42223	0.447429	-0.636348	0.404939
RPN2	-1.42223	0.447429	-0.636348	0.404939
TPM1	-1.42223	0.447429	-0.636348	0.404939
GPD1L	-1.42223	0.447429	-0.636348	0.404939
GLOD4	-1.42223	0.447429	-0.636348	0.404939
GRPE1	-1.42223	0.447429	-0.636348	0.404939
GPMA	-1.44361	0.447429	-0.645912	0.417202
PDXK	-1.44361	0.447429	-0.645912	0.417202
DR4L1	-1.44361	0.447429	-0.645912	0.417202
AUHM	-1.44361	0.447429	-0.645912	0.417202
GSTA1	-0.925559	0.702787	-0.65047	0.423112
ATPB1	-0.541114	1.20565	-0.652395	0.425619
CPNA2	-1.4962	0.446032	-0.667353	0.44536
SC23A	-1.4957	0.447429	-0.669218	0.447852
PX11B	-1.4957	0.447429	-0.669218	0.447852
MOES	-1.4957	0.447429	-0.669218	0.447852
IF5A1	-1.4957	0.447429	-0.669218	0.447852
CP1A2	-1.4957	0.447429	-0.669218	0.447852
AK1A1	-1.4957	0.447429	-0.669218	0.447852
DHB11	-1.4957	0.447429	-0.669218	0.447852
IF5A2	-1.4957	0.447429	-0.669218	0.447852
VDAC1	-0.835347	0.804239	-0.671818	0.45134
ADT4	-0.417772	1.61119	-0.67311	0.453077
ATPD	-1.15679	0.583093	-0.674516	0.454972
1433G	-1.36773	0.496087	-0.678514	0.460381
NDUV2	-0.889928	0.762657	-0.67871	0.460648
POTEF	-0.369417	1.84466	-0.681451	0.464375
RS9	-1.16993	0.58496	-0.684359	0.468347
MDHG	-1.19078	0.584476	-0.695981	0.48439
GBLP	-0.615959	1.16558	-0.717949	0.515451
ACT3	-0.481645	1.49458	-0.719856	0.518193
NDK	-1.18573	0.609436	-0.722627	0.52219
DHI1	-1.49525	0.484669	-0.724702	0.525193
HCDH	-0.834196	0.871052	-0.726628	0.527988
GFAP	-2.13426	0.344276	-0.734775	0.539894
AL3B1	-1.13231	0.648997	-0.734868	0.540031
AL3B2	-1.13231	0.648997	-0.734868	0.540031
HEM6	-1.65535	0.447429	-0.740653	0.548566
RAP1B	-1.65535	0.447429	-0.740653	0.548566
RS26	-1.65535	0.447429	-0.740653	0.548566
UDB28	-1.65535	0.447429	-0.740653	0.548566
RL35A	-1.65992	0.447429	-0.742699	0.551601
URAD	-1.66903	0.447429	-0.746771	0.557667
RDH16	-1.66903	0.447429	-0.746771	0.557667
RDH7	-1.66903	0.447429	-0.746771	0.557667
CYB5	-1.66903	0.447429	-0.746771	0.557667
RDH2	-1.66903	0.447429	-0.746771	0.557667
NDUC2	-1.66903	0.447429	-0.746771	0.557667
PDIA5	-1.66903	0.447429	-0.746771	0.557667
CP8B1	-1.66903	0.447429	-0.746771	0.557667
CISD1	-1.66903	0.447429	-0.746771	0.557667
NDUS1	-0.583732	1.28433	-0.749705	0.562058
CALMS	-1.67807	0.447429	-0.750818	0.563728
RAB10	-1.67807	0.447429	-0.750818	0.563728
RL7A	-1.67807	0.447429	-0.750818	0.563728
RAC1A	-1.67807	0.447429	-0.750818	0.563728
RAC1B	-1.67807	0.447429	-0.750818	0.563728
RAC1C	-1.67807	0.447429	-0.750818	0.563728
FMO5	-1.67807	0.447429	-0.750818	0.563728
GSH0	-1.67807	0.447429	-0.750818	0.563728
RL15	-1.67807	0.447429	-0.750818	0.563728
NUCL	-1.67807	0.447429	-0.750818	0.563728
RB6I2	-1.67807	0.447429	-0.750818	0.563728
CAZA1	-1.69153	0.447429	-0.756842	0.572809
MDH	-1.69153	0.447429	-0.756842	0.572809
COX2	-1.69153	0.447429	-0.756842	0.572809
MOT1	-1.69153	0.447429	-0.756842	0.572809
MMAB	-1.69153	0.447429	-0.756842	0.572809
RMND1	-1.69153	0.447429	-0.756842	0.572809
CRYL1	-1.69153	0.447429	-0.756842	0.572809
PPIF	-1.15114	0.657656	-0.757055	0.573133
PROF1	-1.02237	0.74098	-0.757554	0.573888
FUMC	-1.3616	0.556721	-0.758031	0.574611
S27A2	-1.69599	0.447429	-0.758837	0.575834
ARF1	-1.69599	0.447429	-0.758837	0.575834
ARF	-1.69599	0.447429	-0.758837	0.575834
GLU2B	-1.69599	0.447429	-0.758837	0.575834
ARF2	-1.69599	0.447429	-0.758837	0.575834
ARF4	-1.69599	0.447429	-0.758837	0.575834
ARF2A	-1.69599	0.447429	-0.758837	0.575834
PPIB	-0.656006	1.16954	-0.767225	0.588634
TBA2	-1.72247	0.447429	-0.770681	0.59395
GGT1	-1.72247	0.447429	-0.770681	0.59395
RL11	-1.72247	0.447429	-0.770681	0.59395
TBB4	-1.01698	0.757956	-0.770829	0.594177
H1T	-1.22948	0.628766	-0.773056	0.597616
AL1A1	-0.660982	1.19436	-0.789452	0.623235
DHE4	-0.975208	0.813552	-0.793382	0.629455
PCKG	-1.3485	0.588936	-0.794179	0.63072
KCRS	-1.77821	0.447429	-0.795622	0.633015
TNNT3	-1.77821	0.447429	-0.795622	0.633015
HCDH2	-1.77821	0.447429	-0.795622	0.633015
RS3A	-1.77821	0.447429	-0.795622	0.633015
OAT	-0.839971	0.96015	-0.806498	0.65044
HACL1	-0.903804	0.892926	-0.80703	0.651297
THTR	-1.40158	0.578923	-0.811407	0.658382
RS5A	-1.52592	0.537872	-0.820748	0.673627
RS5B	-1.52592	0.537872	-0.820748	0.673627
C560	-1.15297	0.719604	-0.829681	0.688371
CPSM	-0.420476	1.97551	-0.830657	0.689991
ENOB	-1.88362	0.447429	-0.842787	0.71029
PCCB	-1.89918	0.447429	-0.849746	0.722069
MIC27	-1.89918	0.447429	-0.849746	0.722069
RAC3	-1.90689	0.447429	-0.853198	0.727947
1433T	-1.55057	0.550784	-0.854029	0.729366
GHC1	-0.767129	1.11334	-0.854075	0.729445
ADT3	-0.761033	1.14098	-0.868325	0.753989
ATPK	-1.05976	0.822983	-0.872162	0.760667
ACT4	-0.486885	1.79778	-0.875315	0.766176
ISOC2	-1.04275	0.847161	-0.883377	0.780356
HUTU	-1.53442	0.582894	-0.894406	0.799962
PRDX3	-0.633415	1.41828	-0.898359	0.807048
G6PE	-0.943705	0.954169	-0.900453	0.810816
PEBP1	-0.566486	1.59278	-0.902287	0.814122
PYC	-0.407528	2.2321	-0.909645	0.827454
AADAT	-0.859712	1.06053	-0.911751	0.831291
ACADV	-0.721138	1.27197	-0.917267	0.841379
SYAC	-0.566127	1.62489	-0.919891	0.8462
ARPC3	-0.979015	0.943705	-0.923901	0.853594
GEPH	-2.09424	0.447429	-0.937022	0.878011
PTCD1	-1.09066	0.86214	-0.940297	0.884158
TXTP	-1.06119	0.904273	-0.959601	0.920834
GSTO1	-2.15381	0.447429	-0.963675	0.92867
COPD	-2.15381	0.447429	-0.963675	0.92867
AASS	-0.61403	1.58403	-0.97264	0.946028
H2AJ	-0.939993	1.03503	-0.972924	0.946581
H2A4	-1.69894	0.574661	-0.976315	0.953191
RL18A	-2.21412	0.447429	-0.990664	0.981415
NDUA6	-1.12967	0.877719	-0.991529	0.983131
SUCB1	-1.05146	0.946384	-0.995084	0.990193
CBS	-1.47709	0.674033	-0.995606	0.991231
ARG1	-0.616692	1.62233	-1.00048	1.00096
NDUB7	-2.26903	0.447429	-1.01523	1.03069
RAC2	-2.27501	0.447429	-1.0179	1.03613
RAC1	-2.27501	0.447429	-1.0179	1.03613
PIMT	-2.29278	0.447429	-1.02586	1.05238
VDAC3	-1.06914	0.965973	-1.03276	1.06659
NDUS8	-0.806275	1.28701	-1.03769	1.0768
GSTM1	-0.979783	1.07012	-1.04849	1.09932
CATA	-0.880683	1.19491	-1.05233	1.10741
GRP75	-0.564102	1.86967	-1.05468	1.11236
CP1A1	-2.39232	0.447429	-1.07039	1.14574
PCBP1	-1.06468	1.00833	-1.07355	1.15251
CAH5A	-1.38957	0.774639	-1.07641	1.15866
KMO	-1.58212	0.684786	-1.08341	1.17378
ABCA6	-1.41684	0.76797	-1.08809	1.18394
GANAB	-2.43296	0.447429	-1.08858	1.185
APT	-1.28403	0.861066	-1.10564	1.22243
HYI	-1.41684	0.781964	-1.10792	1.22748
AT1B1	-1.05395	1.05497	-1.11189	1.2363
QCR2	-0.688254	1.63827	-1.12755	1.27136
SPIN1	-1.04647	1.08045	-1.13066	1.2784
ACTBL	-0.683938	1.66575	-1.13927	1.29793
QCR6	-1.43296	0.795446	-1.13984	1.29924
LONM	-1.47597	0.777544	-1.14763	1.31706
HDHD3	-1.70929	0.672805	-1.15002	1.32254
CP27A	-1.68257	0.685922	-1.15411	1.33198
RS9B	-1.45153	0.797593	-1.15773	1.34034
RS9A	-1.45153	0.797593	-1.15773	1.34034
OCAD1	-1.26105	0.92187	-1.16252	1.35145
MTP	-1.70044	0.687675	-1.16935	1.36738
PRDX2	-1.08781	1.0765	-1.17102	1.37129
AATM	-0.846279	1.38679	-1.17361	1.37737
CH60	-0.914091	1.28467	-1.1743	1.37898
ATP5I	-0.903715	1.32103	-1.19383	1.42523
RINI	-0.828145	1.4466	-1.198	1.4352
ACADM	-1.91839	0.625453	-1.19986	1.43967
RS19	-1.75341	0.685353	-1.20171	1.4441
FADJ	-1.98914	0.607866	-1.20913	1.462
RL10	-1.11216	1.09146	-1.21388	1.47351
ACTN4	-0.723727	1.68256	-1.21772	1.48283
T126A	-1.45457	0.84582	-1.2303	1.51364
HSP7D	-1.13359	1.0873	-1.23255	1.51918
MPCP	-1.14823	1.07691	-1.23654	1.52904
HPT	-1.37606	0.900319	-1.23889	1.53486
SOX	-1.9222	0.646815	-1.24331	1.54581
TBB	-1.32294	0.941232	-1.24519	1.55051
MYSA	-2.78869	0.447429	-1.24774	1.55685
FETUA	-2.11437	0.591048	-1.24969	1.56173
ICDHX	-1.20446	1.03773	-1.2499	1.56225
CP2CJ	-1.07917	1.16909	-1.26165	1.59176
ADT1	-0.689495	1.83003	-1.2618	1.59213
CY1	-1.19117	1.06103	-1.26387	1.59737
ESTD	-1.10254	1.15261	-1.2708	1.61493
TBB4B	-1.3487	0.94796	-1.27851	1.63459
BDH	-1.45593	0.886625	-1.29086	1.66632
TRFE	-0.702605	1.87877	-1.32003	1.74249
DHTK1	-1.7139	0.772962	-1.32478	1.75503
PDIA1	-0.888631	1.49621	-1.32958	1.76778
PGK	-0.86784	1.53239	-1.32987	1.76856
IMMT	-1.10064	1.21674	-1.33919	1.79342
CP3AC	-1.54909	0.865982	-1.34148	1.79957
ECHA	-0.859854	1.56591	-1.34645	1.81294
KCY	-1.05424	1.28308	-1.35267	1.82973
CAC1A	-1.36604	0.999349	-1.36515	1.86362
ES1	-1.55096	0.884356	-1.3716	1.88129
ACTY	-1.65415	0.840523	-1.39035	1.93307
CP2CN	-0.773909	1.80939	-1.4003	1.96084
UGPA	-0.902407	1.56511	-1.41237	1.99478
COX41	-0.800764	1.7693	-1.41679	2.00729
SPEB	-0.991985	1.43297	-1.42149	2.02063
M2OM	-1.05337	1.3534	-1.42563	2.03242
ATPB	-0.919268	1.57333	-1.44631	2.09181
UK114	-1.09899	1.31813	-1.44861	2.09847
NDUB3	-1.05901	1.38447	-1.46617	2.14967
LDHBA	-1.24524	1.19152	-1.48373	2.20144
ATPBM	-0.551382	2.72354	-1.50171	2.25513
A1AT	-1.36327	1.10668	-1.50871	2.27619
ENO	-1.56761	0.980302	-1.53673	2.36153
CYC	-1.18237	1.3006	-1.53778	2.36477
SDHAB	-0.883096	1.74739	-1.54311	2.3812
ACT17	-0.589223	2.6216	-1.54471	2.38612
ALAT1	-0.916487	1.69594	-1.55431	2.41587
ACTN1	-1.29588	1.20218	-1.55788	2.427
FIBB	-1.84598	0.848569	-1.56645	2.45375
PCKGM	-0.740943	2.1209	-1.57147	2.46952
AL3A2	-1.12711	1.39545	-1.57283	2.47379
CTNA1	-1.36531	1.16235	-1.58697	2.51848
L2CC	-1.62796	0.976336	-1.58944	2.52631
UGGG1	-2.08066	0.770753	-1.60367	2.57177
DHE3	-0.899663	1.79452	-1.61447	2.60651
GDE	-2.08406	0.774898	-1.61494	2.60802
BHMT1	-0.772041	2.10679	-1.62653	2.6456
ACTC	-0.629767	2.61439	-1.64646	2.71083
ACTF	-0.629767	2.61439	-1.64646	2.71083
ACTA	-0.629767	2.61439	-1.64646	2.71083
ACTB	-0.629767	2.61439	-1.64646	2.71083
ACTE	-0.629767	2.61439	-1.64646	2.71083
ACT1	-0.629767	2.61439	-1.64646	2.71083
ENPP1	-1.46083	1.13692	-1.66084	2.75839
ADH6	-1.30467	1.27401	-1.66216	2.76277
CES1P	-2.43563	0.684996	-1.6684	2.78354
APOH	-1.27258	1.32892	-1.69115	2.86
TBA3	-2.13422	0.794985	-1.69667	2.8787
SDHA	-0.679595	2.52143	-1.71355	2.93626
APOOL	-2.30451	0.745114	-1.71712	2.94851
AAAD	-1.22677	1.40373	-1.72206	2.96549
ACT5	-0.677669	2.54821	-1.72684	2.98199
BASI	-1.2502	1.42251	-1.77841	3.16276
PDIA3	-1.10806	1.60906	-1.78294	3.17888
RS112	-2.08066	0.869731	-1.80961	3.27469
PYC1	-2.08746	0.869731	-1.81553	3.29615
CYB5B	-2.11103	0.869666	-1.83589	3.3705
HEM2	-2.11103	0.869666	-1.83589	3.3705
MYG1	-2.11103	0.869698	-1.83596	3.37075
MTX1	-2.12102	0.869731	-1.84471	3.40296
MGLL	-2.12102	0.869731	-1.84471	3.40296
DPYD	-2.12763	0.869216	-1.84937	3.42018
SYEP	-2.12763	0.869216	-1.84937	3.42018
ANT3	-2.13422	0.869473	-1.85565	3.44343
PSB1	-2.1375	0.869538	-1.85864	3.45454
TCTP	-2.1375	0.869538	-1.85864	3.45454
RL13	-2.14731	0.865887	-1.85932	3.45709
QCR7	-1.4805	1.25853	-1.86326	3.47172
TRYP	-0.824879	2.26281	-1.86654	3.48398
APOE	-2.15381	0.866813	-1.86695	3.48549
HBB	-0.998851	1.88273	-1.88057	3.53652
AT5F1	-1.11692	1.68782	-1.88517	3.55387
ACTM	-0.673073	2.81816	-1.89682	3.59794
RL31	-2.26003	0.847192	-1.91468	3.66598
NUOI	-1.73262	1.10752	-1.9189	3.68219
PROD2	-2.26003	0.850719	-1.92265	3.69657
VWA8	-2.28392	0.847375	-1.93534	3.74554
ST1A1	-2.28392	0.847375	-1.93534	3.74554
LGUL	-2.28392	0.847375	-1.93534	3.74554
IYD1	-2.28392	0.847375	-1.93534	3.74554
NPS3A	-2.33342	0.829914	-1.93654	3.75019
DECR	-2.33628	0.831002	-1.94146	3.76925
HIBCH	-2.28392	0.851089	-1.94382	3.77844
NDUAC	-2.30743	0.842664	-1.94439	3.78064
KAD3	-2.30743	0.842664	-1.94439	3.78064
PHYD1	-2.30743	0.842664	-1.94439	3.78064
ACT2	-0.719396	2.70333	-1.94477	3.78212
EF1B	-2.28688	0.851644	-1.94761	3.79318
PGK2	-1.03333	1.88539	-1.94823	3.79561
HINT2	-2.29572	0.848661	-1.94829	3.79583
ARF6	-2.40871	0.809752	-1.95046	3.80429
ARF3	-2.40871	0.809752	-1.95046	3.80429
ATD3B	-2.41954	0.80894	-1.95726	3.83088
YPT3	-2.31615	0.845363	-1.95798	3.8337
YPT31	-2.31615	0.845363	-1.95798	3.8337
ECI1	-2.31615	0.845363	-1.95798	3.8337
YPT32	-2.31615	0.845363	-1.95798	3.8337
RB2BV	-2.31615	0.845363	-1.95798	3.8337
RB11C	-2.31615	0.845363	-1.95798	3.8337
RB11D	-2.31615	0.845363	-1.95798	3.8337
RB11E	-2.31615	0.845363	-1.95798	3.8337
RLGP2	-2.31615	0.845363	-1.95798	3.8337
A1AT2	-2.41414	0.812846	-1.96232	3.8507
RLA2	-2.29866	0.855083	-1.96554	3.86337
SPRE	-2.29866	0.855083	-1.96554	3.86337
GLPK	-2.31034	0.852911	-1.97052	3.88293
GSTP1	-2.80116	0.703554	-1.97077	3.88392
GHC2	-2.79701	0.709031	-1.98317	3.93296
PLIN3	-2.43829	0.813411	-1.98333	3.93361
ADK	-2.90111	0.684954	-1.98713	3.94867
HYES	-1.68121	1.18349	-1.9897	3.95889
MDHM	-0.749855	2.65365	-1.98985	3.9595
RS15	-2.57531	0.774561	-1.99474	3.97898
DHB12	-2.31325	0.862773	-1.9958	3.98324
ICDHC	-2.31325	0.862773	-1.9958	3.98324
ETFA	-2.31615	0.862393	-1.99743	3.98972
CALM	-2.57773	0.775571	-1.99921	3.99685
KAT1	-2.57773	0.775571	-1.99921	3.99685
PPIE	-2.32193	0.861476	-2.00029	4.00114
CDC42	-1.60353	1.25563	-2.01344	4.05396
HMGB1	-2.58976	0.78178	-2.02462	4.0991
H10B	-2.58976	0.78178	-2.02462	4.0991
MUTA	-2.60407	0.777778	-2.02539	4.1022
HPPD	-0.868966	2.33161	-2.02609	4.10505
RL19	-2.71589	0.746977	-2.02871	4.11567
DOPD	-1.08199	1.87615	-2.02998	4.12082
GSTA4	-1.70491	1.19341	-2.03466	4.13986
MMSA	-1.7261	1.17993	-2.03668	4.14808
H10	-3.30159	0.62182	-2.05299	4.21478
FTCD	-2.71809	0.764219	-2.07721	4.31482
NDUS4	-2.02711	1.02858	-2.08505	4.34743
CX7A2	-2.40871	0.869731	-2.09493	4.38873
HUTI	-2.04269	1.02775	-2.09938	4.4074
NNMT	-2.41414	0.869698	-2.09957	4.40819
HYOU1	-1.43101	1.48096	-2.11927	4.49131
UGDH	-2.4489	0.869731	-2.12988	4.53641
HBA	-1.46796	1.45395	-2.13434	4.55539
GPX1	-1.16021	1.84164	-2.13669	4.56543
GLYAL	-2.45943	0.869216	-2.13778	4.57009
UCRI	-1.4345	1.50045	-2.1524	4.63283
FUMH	-1.1048	1.94885	-2.15308	4.63575
TMED9	-2.55336	0.85555	-2.18453	4.77216
NDRG1	-2.55336	0.85555	-2.18453	4.77216
UDB31	-1.33181	1.65092	-2.1987	4.8343
HYEP	-1.47999	1.48598	-2.19925	4.83668
ARLY	-0.870845	2.53313	-2.20597	4.86628
SFPQ	-2.58015	0.855706	-2.20785	4.87458
HNRH2	-2.58015	0.855706	-2.20785	4.87458
TAGL2	-2.58015	0.859115	-2.21664	4.9135
NAAA	-2.58015	0.859115	-2.21664	4.9135
SFXN1	-2.58976	0.857704	-2.22125	4.93396
HS90A	-1.66068	1.34132	-2.2275	4.96175
QCR10	-3	0.743763	-2.23129	4.97866
H90A1	-1.81589	1.22922	-2.23214	4.98243
VINC	-2.59694	0.861729	-2.23785	5.00799
BPHL	-2.59694	0.861729	-2.23785	5.00799
IDH	-1.57848	1.41908	-2.23998	5.01751
FRIL	-3.55704	0.630079	-2.24122	5.02306
ACMSD	-1.69153	1.32569	-2.24245	5.02858
MTX2	-2.79909	0.80283	-2.24719	5.04987
ANXA3	-3.16189	0.711036	-2.24822	5.05447
RS25	-2.90304	0.774898	-2.24956	5.06051
RS13	-1.74174	1.29602	-2.25733	5.09555
TBB3	-2.22038	1.01732	-2.25884	5.10234
EBH	-1.42761	1.59193	-2.27265	5.16493
PGK1	-0.946302	2.4034	-2.27434	5.17264
GLYM	-0.914441	2.49485	-2.28139	5.20475
AT1A	-1.26953	1.80576	-2.29247	5.25542
QCR1	-1.15835	1.99697	-2.31319	5.35087
EF1A3	-1.14926	2.04335	-2.34834	5.51471
EF1G	-1.57808	1.4908	-2.35259	5.53469
UDB30	-1.6065	1.51698	-2.43703	5.9391
UDB19	-1.6065	1.51698	-2.43703	5.9391
OGDHL	-1.71015	1.42678	-2.44001	5.95366
RAA2A	-2.85798	0.858582	-2.45381	6.02118
RB11B	-2.85798	0.858582	-2.45381	6.02118
RIC2	-2.85798	0.858582	-2.45381	6.02118
RB11A	-2.85798	0.858582	-2.45381	6.02118
RAA1B	-2.85798	0.858582	-2.45381	6.02118
YPTC6	-2.85798	0.858582	-2.45381	6.02118
RAA1F	-2.85798	0.858582	-2.45381	6.02118
RAA1C	-2.85798	0.858582	-2.45381	6.02118
RAA1G	-2.85798	0.858582	-2.45381	6.02118
RAA1D	-2.85798	0.858582	-2.45381	6.02118
FAAA	-3.0072	0.816019	-2.45393	6.02176
NDUA8	-3.01078	0.81693	-2.4596	6.04961
ACSL1	-0.840457	2.95078	-2.48001	6.15043
TBB1	-2.07698	1.2008	-2.49403	6.2202
TBB2A	-2.07698	1.2008	-2.49403	6.2202
TBB2B	-2.07698	1.2008	-2.49403	6.2202
ACOX2	-1.70428	1.46661	-2.49951	6.24754
HAOX2	-1.83751	1.36051	-2.49996	6.24981
NPM	-2.9486	0.848906	-2.50309	6.26544
ORNT1	-2.9486	0.848906	-2.50309	6.26544
RL17	-2.06518	1.21961	-2.51871	6.3439
HNRL2	-3.04789	0.827426	-2.5219	6.35999
RS14B	-1.27905	1.97347	-2.52416	6.3714
RS14A	-1.27905	1.97347	-2.52416	6.3714
ST2A1	-2.04499	1.24222	-2.54034	6.45333
AT1A1	-1.34618	1.89449	-2.55033	6.50417
HIP1R	-2.13422	1.22454	-2.61343	6.83001
HCD2	-1.81816	1.43866	-2.61572	6.84197
IF4G1	-2.12102	1.23396	-2.61725	6.84998
HMGCL	-1.85583	1.43309	-2.65957	7.07332
ETFD	-0.911472	2.93181	-2.67227	7.14101
ATPA	-1.62129	1.65014	-2.67536	7.15756
NIPS1	-2.06004	1.30233	-2.68286	7.19773
UD2B1	-1.67903	1.59825	-2.68352	7.20128
CBR3	-1.42923	1.87811	-2.68426	7.20525
ADT2	-0.947203	2.83863	-2.68876	7.22944
ARGI1	-1.39797	1.92482	-2.69084	7.24061
POTEE	-1.13152	2.37882	-2.69169	7.24521
TBB2	-2.07345	1.3026	-2.70087	7.29467
ACTG	-0.909599	2.9914	-2.72097	7.4037
RS142	-1.45058	1.88306	-2.73153	7.46128
ALDH2	-1.05652	2.59176	-2.73826	7.49804
AT1A3	-1.34128	2.07883	-2.78829	7.77455
SAR1A	-1.6382	1.70863	-2.79909	7.83489
RS18	-1.66541	1.68592	-2.80776	7.88349
ASSY	-1.55916	1.80244	-2.8103	7.89779
DLDH	-1.73067	1.62635	-2.81467	7.92239
HMCS2	-1.06298	2.70115	-2.87127	8.24417
ATC1	-2.27798	1.26833	-2.88924	8.3477
METK1	-1.13709	2.54975	-2.89929	8.40588
NLTP	-1.28291	2.27409	-2.91745	8.51153
ECHB	-1.03374	2.82681	-2.92218	8.53912
OTC	-1.22586	2.39469	-2.93557	8.61756
CAH3	-2.19347	1.34467	-2.94949	8.69948
AL7A1	-1.38311	2.15304	-2.97789	8.86783
EFTU	-2.1828	1.37924	-3.01061	9.06377
ODO1	-1.81038	1.66756	-3.01892	9.1139
GSBP	-1.37753	2.19314	-3.02112	9.12717
DDTL	-1.54366	1.96297	-3.03015	9.18183
LYPA1	-1.91521	1.58956	-3.04434	9.26802
RS141	-1.53221	1.99268	-3.0532	9.32201
UD2B4	-1.71642	1.78542	-3.06453	9.39134
ACON	-2.09039	1.47483	-3.08296	9.50461
PAHX	-1.36568	2.31785	-3.16544	10.02
QCR8	-1.68046	1.88673	-3.17056	10.0524
EF1A	-1.35342	2.35556	-3.18805	10.1637
ASPD	-1.81642	1.76422	-3.20456	10.2692
AT1A2	-1.43477	2.23359	-3.20467	10.2699
PGRC1	-1.98645	1.61386	-3.20585	10.2775
TBB5	-2.61785	1.22922	-3.21791	10.355
DHB4	-2.19312	1.47263	-3.22965	10.4307
G3P	-1.13195	2.87615	-3.25565	10.5992
ACD10	-1.89891	1.71693	-3.26029	10.6295
AATC	-2.4788	1.32258	-3.2784	10.7479
EF1A1	-1.37707	2.39041	-3.29175	10.8356
EF1A0	-1.41798	2.3439	-3.3236	11.0463
ATP5E	-2.28688	1.47925	-3.38288	11.4439
RL23	-3.09761	1.09658	-3.39679	11.5382
BHMT2	-1.24428	2.73518	-3.40332	11.5826
PTGR1	-2.07835	1.66938	-3.46956	12.0379
UD2B2	-1.95762	1.81816	-3.55926	12.6683
PCKGC	-1.51739	2.43415	-3.69356	13.6424
THTM	-1.97532	1.87811	-3.70987	13.7631
PGES2	-2.90689	1.28517	-3.73584	13.9565
CX7A1	-2.18509	1.72079	-3.76008	14.1382
VIME	-3.24336	1.16336	-3.7732	14.237
BLVRB	-2.93357	1.30513	-3.8287	14.6589
JOS2	-1.97053	1.96218	-3.86652	14.95
GSTA3	-2.00898	1.93629	-3.88997	15.1319
ODO2	-2.94673	1.32698	-3.91025	15.2901
SODM	-3.94953	0.992893	-3.92146	15.3779
SDHB	-1.75627	2.23882	-3.93198	15.4604
NDUAD	-2.01253	1.96178	-3.94813	15.5877
ATD3A	-2.79909	1.41072	-3.94873	15.5925
CO6A2	-3.15381	1.25547	-3.95952	15.6778
GNMT	-1.58273	2.51428	-3.97943	15.8359
CBR1	-3.07553	1.30513	-4.01398	16.112
SAHHA	-1.51546	2.68825	-4.07394	16.597
IPYR	-3.0072	1.37325	-4.12963	17.0538
PPIA	-3.0072	1.37325	-4.12963	17.0538
CGL	-1.67955	2.45967	-4.13115	17.0664
CD166	-2.72683	1.52288	-4.15263	17.2444
RL35	-2.59694	1.60067	-4.15684	17.2793
NDRG2	-2.6017	1.60119	-4.16582	17.354
COX5B	-2.45344	1.71965	-4.21905	17.8004
NDUB4	-2.72028	1.55191	-4.22163	17.8222
ML12B	-2.72247	1.55284	-4.22756	17.8723
MRLCA	-2.72247	1.55284	-4.22756	17.8723
ML12A	-2.72247	1.55284	-4.22756	17.8723
MLRN	-2.72247	1.55284	-4.22756	17.8723
MYL9	-2.72247	1.55284	-4.22756	17.8723
GABT	-1.62078	2.61083	-4.23158	17.9063
ACD11	-3.18745	1.32883	-4.23557	17.9401
NDUA2	-1.77074	2.4023	-4.25387	18.0954
PSA5	-3.04789	1.39675	-4.25713	18.1231
PGM1	-3.04439	1.40154	-4.26683	18.2059
SUOX	-2.90497	1.47873	-4.29566	18.4527
AMPL	-1.97039	2.18575	-4.30677	18.5483
LDH6B	-2.84599	1.51999	-4.32589	18.7133
AL8A1	-2.852	1.51956	-4.33379	18.7817
TMED4	-2.79701	1.55006	-4.33554	18.7969
MCAT	-2.852	1.52549	-4.3507	18.9286
PPGB	-2.82985	1.54531	-4.37299	19.123
HEBP1	-1.99928	2.1945	-4.38742	19.2494
NDUAA	-2.95606	1.48439	-4.38794	19.2541
RS10	-2.82782	1.55176	-4.38809	19.2553
RL6	-2.82782	1.55408	-4.39467	19.3131
DHSO	-2.82782	1.55408	-4.39467	19.3131
GLO2	-2.85	1.54409	-4.40065	19.3658
ECHD2	-2.84398	1.54775	-4.40179	19.3757
KEG1	-3.24031	1.36021	-4.40752	19.4263
ATAD3	-3.0036	1.47057	-4.41701	19.5099
M2GD	-2.24038	1.98338	-4.44353	19.745
RL23A	-3.14568	1.41274	-4.44402	19.7493
PDIA6	-1.78145	2.49894	-4.45173	19.8179
PAPS2	-2.83794	1.58186	-4.48924	20.1533
THIK	-3.04614	1.48135	-4.51242	20.3619
AL1L1	-3.13258	1.45124	-4.54613	20.6673
IDHP	-1.87939	2.43533	-4.57695	20.9485
SUCB2	-2.16559	2.16052	-4.6788	21.8911
AL1B1	-2.95606	1.59244	-4.70734	22.1591
PRDX6	-2.15466	2.19382	-4.72693	22.3439
SAHHB	-1.71152	2.76195	-4.72714	22.3458
GLYAT	-3.05485	1.5516	-4.73991	22.4668
ECI2	-3.30451	1.44587	-4.77791	22.8284
CASA2	-3.04789	1.57349	-4.79582	22.9999
RL28	-3.04963	1.5743	-4.80104	23.05
NNTM	-3.04789	1.57692	-4.80627	23.1002
HSP90	-3.32193	1.45432	-4.83115	23.34
RL4B	-3.23879	1.50349	-4.86947	23.7117
RL4A	-3.23879	1.50349	-4.86947	23.7117
CLH1	-1.894	2.57675	-4.88036	23.818
C1TC	-3.32481	1.47418	-4.90136	24.0234
NDUA7	-2.12835	2.32698	-4.95263	24.5286
DIC	-3.41007	1.45272	-4.95387	24.5408
RL24	-3.14405	1.57889	-4.9641	24.6423
DHRS4	-2.3642	2.17653	-5.14575	26.4787
ENOA	-3.40463	1.55486	-5.29373	28.0236
IVD	-2.36873	2.23582	-5.29607	28.0484
XDH	-2.20093	2.43063	-5.34963	28.6185
GSTK1	-2.98153	1.80355	-5.37733	28.9157
HSDL2	-1.8606	2.89279	-5.38232	28.9693
URIC	-2.16889	2.48413	-5.38779	29.0283
LACB	-2.47204	2.18177	-5.39344	29.0892
G3P1	-2.31055	2.34199	-5.41129	29.2821
CX6A1	-3.92695	1.37851	-5.41335	29.3043
PTMS	-2.12102	2.56864	-5.44812	29.682
GPDA	-2.62818	2.1107	-5.5473	30.7725
NB5R3	-2.38143	2.39686	-5.70794	32.5806
SAHH	-1.96449	2.94692	-5.78919	33.5147
PH4H	-2.53763	2.28651	-5.80232	33.6669
A2MG	-2.04391	2.85387	-5.83306	34.0246
COX7C	-4.48543	1.30207	-5.84036	34.1098
RL4	-2.40899	2.44977	-5.90147	34.8273
HSP7I	-4.65878	1.28325	-5.97836	35.7408
CO3	-2.50275	2.39686	-5.99872	35.9847
PROD	-2.29866	2.79317	-6.42055	41.2235
CARB	-2.45608	2.65758	-6.52723	42.6048
ALBU	-3.05658	2.16558	-6.61927	43.8148
SCRB1	-3.23113	2.09098	-6.75622	45.6464
TKT	-3.84398	1.82944	-7.03236	49.454
GCSP	-3.46467	2.04239	-7.07621	50.0728
TBAD	-2.56628	2.80688	-7.20322	51.8864
S14L2	-2.84398	2.5986	-7.39037	54.6176
ACOX1	-5.06307	1.56527	-7.92508	62.8069
LMNA	-2.84327	2.80688	-7.98072	63.6918
RS16	-3.53605	2.2652	-8.00987	64.158
ODBA	-2.9177	2.85078	-8.31772	69.1844
RL13A	-3.60407	2.39469	-8.63065	74.4881
COQ9	-3.3147	2.64207	-8.75764	76.6963
NDUA4	-3.31179	2.6925	-8.91702	79.5132
SAR1B	-3.04963	2.99568	-9.13571	83.4613
RS17	-3.67016	2.52578	-9.27003	85.9335
RS17L	-3.67016	2.52578	-9.27003	85.9335
NDUS2	-3.14241	2.99568	-9.41366	88.617
CISY	-3.14241	2.99568	-9.41366	88.617
ADRO	-3.3147	2.84771	-9.4393	89.1004
CO6A1	-3.39643	2.81248	-9.5524	91.2483
ATP5L	-3.39506	2.81816	-9.56782	91.5431
AIFM1	-3.39232	2.83863	-9.62954	92.7281
DDAH1	-3.54597	2.72584	-9.66575	93.4267
NDUBA	-3.23266	2.99568	-9.68401	93.7801
LETM1	-3.30029	2.9914	-9.8725	97.4662
ECHM	-3.45943	2.86967	-9.92741	98.5536
AP1B1	-3.5373	2.80967	-9.93863	98.7763
ABHEB	-3.31615	3	-9.94844	98.9714
UD2A1	-3.60288	2.85699	-10.2934	105.954
CATD	-3.46858	3	-10.4057	108.28
RS14	-3.67016	2.9914	-10.9789	120.537
ITB1	-3.95699	2.78516	-11.0208	121.459
IDHC	-3.89336	2.84771	-11.0872	122.925
GCSH	-3.73552	3	-11.2066	125.587
PSA2	-3.854	2.99568	-11.5453	133.295
ACBP	-4.05832	2.95468	-11.991	143.784
GLCTK	-4.19771	2.98297	-12.5216	156.791
GCST	-4.36177	2.93554	-12.8042	163.946
NDUA9	-4.40327	2.93554	-12.926	167.081
PYGL	-4.83845	2.67162	-12.9265	167.094
HGD	-4.94392	2.66756	-13.1882	173.929
ATF1A	-4.87184	2.99568	-14.5945	212.999
ATIF1	-5.14323	2.96257	-15.2372	232.172

## Sheet: Torpor VS Active
GeneName	LogF	LogP	Rank	Weight
CAH3	2.63264	-6.95024	-18.2975	334.798
CX6A1	2.82102	-6.28947	-17.7427	314.804
ORNT1	2.97062	-5.09972	-15.1493	229.501
FRIL	2.85078	-4.57228	-13.0346	169.9
GCST	3	-4.19849	-12.5955	158.646
CAH5A	2.9393	-4.11936	-12.108	146.604
SODM	2.79048	-4.30378	-12.0096	144.231
CONG	2.81816	-4.23802	-11.9434	142.645
FAAA	2.98297	-3.93263	-11.7309	137.614
ACBP	2.74232	-4.26978	-11.7091	137.103
GLCTK	3	-3.78898	-11.3669	129.207
URAD	2.8962	-3.87676	-11.2279	126.065
PGES2	2.98297	-3.74416	-11.1687	124.74
GCSH	2.7986	-3.94673	-11.0453	121.999
SUOX	2.85078	-3.85997	-11.0039	121.086
NDUB4	2.9431	-3.68818	-10.8547	117.824
LDH6B	2.76955	-3.85699	-10.6821	114.108
CGL	2.88606	-3.68594	-10.6378	113.163
ECI2	2.7986	-3.79909	-10.6321	113.042
CATZ	3	-3.51223	-10.5367	111.022
NDRG1	2.81248	-3.73118	-10.4939	110.121
NNMT	2.88273	-3.51854	-10.143	102.88
GSTA4	2.9393	-3.4489	-10.1374	102.766
AT2L1	2.9393	-3.4489	-10.1374	102.766
G6PE	2.86646	-3.51979	-10.0894	101.795
THIK	2.8729	-3.50843	-10.0793	101.593
DHB12	2.53165	-3.97361	-10.0598	101.2
IVD	2.66154	-3.73877	-9.95089	99.0203
DIC	2.63264	-3.75061	-9.87401	97.4961
BDH	2.97881	-3.2992	-9.8277	96.5837
RS15	2.68194	-3.64039	-9.76329	95.3219
CP3AC	2.75696	-3.53232	-9.73846	94.8377
ALAT1	2.61798	-3.68706	-9.65266	93.1739
RDH16	3	-3.17313	-9.51938	90.6186
RDH7	3	-3.17313	-9.51938	90.6186
RDH2	3	-3.17313	-9.51938	90.6186
IYD1	2.50446	-3.74631	-9.38247	88.0308
METK1	2.72584	-3.43962	-9.37587	87.9069
CD36	2.72584	-3.43696	-9.36861	87.7709
AIF1	2.99568	-3.08066	-9.22866	85.1682
NDUA9	2.99568	-3.08066	-9.22866	85.1682
RMND1	2.67985	-3.44361	-9.22836	85.1627
AL1A3	3	-3.07382	-9.22146	85.0353
CISD1	2.9914	-2.99095	-8.94714	80.0513
ATP5L	2.9914	-2.98914	-8.94171	79.9542
GANAB	1.95821	-4.44361	-8.70153	75.7166
CP1A1	1.7929	-4.54411	-8.14716	66.3763
MTP	2.17653	-3.74093	-8.14223	66.2958
ST1A1	2.4318	-3.31759	-8.06772	65.0881
GSTK1	2.41341	-3.3295	-8.03546	64.5686
GPDA	2.14569	-3.74093	-8.02689	64.4309
ADH6	2.6968	-2.9009	-7.82316	61.2018
UD2B2	2.82974	-2.73697	-7.7449	59.9834
HGD	2.25727	-3.38957	-7.65118	58.5406
UD2B4	2.73283	-2.67671	-7.31498	53.5089
UD2B1	2.75203	-2.61634	-7.20023	51.8433
ALBU	1.42597	-5.0492	-7.19999	51.8399
NDUA4	2.12205	-3.38957	-7.19284	51.737
SDHL	2.08938	-3.38267	-7.06766	49.9519
UDB30	2.93554	-2.40364	-7.05598	49.7868
UDB19	2.93554	-2.40364	-7.05598	49.7868
PROD	2.28567	-3.06178	-6.99821	48.975
ACMSD	2.88273	-2.40871	-6.94366	48.2145
GSTA3	2.83565	-2.43951	-6.91758	47.8529
ATIF1	1.38605	-4.95931	-6.87386	47.2499
ENOA	2.25181	-3.01334	-6.78548	46.0427
UD2A1	1.58771	-4.23419	-6.72266	45.1942
PH4H	2.13906	-3.09523	-6.6209	43.8363
UDB31	2.99568	-2.2091	-6.61776	43.7947
DHTK1	2.21968	-2.96536	-6.58216	43.3248
DLDH	1.87322	-3.45812	-6.47782	41.9621
ACOX1	1.18957	-5.27053	-6.26964	39.3084
AOFB	2.54516	-2.42355	-6.16832	38.0482
HIBCH	2.84771	-2.16027	-6.15184	37.8451
AL1B1	2.95078	-2.07539	-6.12403	37.5038
UDB20	2.56067	-2.33528	-5.97987	35.7588
AATC	2.5157	-2.36609	-5.95236	35.4306
CP2CJ	2.21325	-2.65429	-5.87461	34.5111
RL4	2.72816	-2.13878	-5.83492	34.0463
SCRB1	1.49526	-3.7939	-5.67285	32.1812
NB5R3	1.88506	-3.00231	-5.65952	32.0302
NIPS1	2.12901	-2.64173	-5.62427	31.6324
ODO1	1.43215	-3.90881	-5.59801	31.3377
LDHBA	2.59346	-2.14615	-5.56595	30.9798
GLYM	2.85387	-1.93597	-5.52502	30.5259
GSTM1	2.37572	-2.32089	-5.51378	30.4018
PAPS2	1.46942	-3.69265	-5.42604	29.4419
GSTA1	2.7986	-1.93471	-5.4145	29.3168
IDHC	1.4698	-3.58496	-5.26918	27.7642
NNTM	1.53462	-3.42895	-5.26212	27.6899
DHB4	2.19179	-2.39723	-5.25422	27.6068
ACD11	1.26688	-4.01436	-5.08572	25.8645
PGRC1	1.38122	-3.66334	-5.05988	25.6024
COX5B	1.86646	-2.68439	-5.0103	25.1031
T126A	1.75696	-2.75818	-4.84602	23.4839
ODBA	2.15739	-2.24469	-4.84267	23.4515
MTX2	1.26785	-3.80012	-4.81798	23.2129
THTM	2.3019	-2.0837	-4.79647	23.0062
AFG32	2.09259	-2.26753	-4.745	22.515
LYPA1	2.42829	-1.94289	-4.7179	22.2586
ASML	1.73731	-2.71207	-4.71172	22.2003
LDHA	2.52871	-1.85231	-4.68396	21.9395
AMACR	1.40782	-3.26454	-4.59589	21.1222
NDUAA	1.36482	-3.36036	-4.58629	21.034
ECHD2	1.56944	-2.91073	-4.56822	20.8687
DECR	1.5382	-2.95791	-4.54987	20.7013
UCRI	2.11691	-2.1414	-4.53314	20.5493
GSTP1	1.60137	-2.81147	-4.50219	20.2697
DHI1	1.82304	-2.46891	-4.50093	20.2583
ATD3B	1.2805	-3.51096	-4.4958	20.2122
UDB28	1.45259	-3.0635	-4.45003	19.8027
CHDH	2.91721	-1.52391	-4.44556	19.763
ATF1A	1.00463	-4.37921	-4.39947	19.3554
BASI	2.52433	-1.74223	-4.39796	19.342
QCR8	1.37665	-3.19219	-4.39453	19.3119
PROD2	1.38753	-3.16672	-4.39393	19.3066
C1TC	1.55346	-2.82579	-4.38975	19.2699
MTX1	1.53328	-2.86196	-4.38818	19.2561
NDUA7	2.02045	-2.16389	-4.37203	19.1146
ALDH2	2.96257	-1.46632	-4.34407	18.8709
DHSO	1.59808	-2.70708	-4.32614	18.7155
ATAD3	1.15895	-3.72028	-4.31163	18.5902
NDUB9	1.51656	-2.83188	-4.2947	18.4444
ATD3A	1.16845	-3.6565	-4.27243	18.2537
ECHP	1.79075	-2.38409	-4.26932	18.2271
CLH	1.24276	-3.43162	-4.26467	18.1874
ENOB	1.15113	-3.69933	-4.25842	18.1342
NDUAC	2.14997	-1.9669	-4.22877	17.8825
PSA2	1.54668	-2.70487	-4.18358	17.5023
QCR2	1.55689	-2.67582	-4.16596	17.3552
RB6I2	2.0655	-2.00791	-4.14735	17.2005
SFTPD	1.2426	-3.32625	-4.13321	17.0834
COX5A	2.03245	-2.03085	-4.12761	17.0372
GLO2	1.5315	-2.69377	-4.12552	17.0199
SAHH	1.53195	-2.69153	-4.12329	17.0015
PRDX5	1.46294	-2.79909	-4.09489	16.7681
TTC36	1.41669	-2.88557	-4.08796	16.7114
ST2A1	2.07727	-1.95714	-4.06551	16.5284
RL35	1.24329	-3.26604	-4.06062	16.4887
COQ9	1.38468	-2.91073	-4.03044	16.2444
RLA2	1.81502	-2.21777	-4.0253	16.203
CALM	1.56098	-2.56803	-4.00866	16.0693
SFXN1	1.5447	-2.58976	-4.0004	16.0032
ACOX2	2.42366	-1.64765	-3.99334	15.9467
CP2CI	1.96698	-2.0262	-3.98548	15.8841
CYB5B	1.52944	-2.59216	-3.96456	15.7177
ADH1E	1.52944	-2.59216	-3.96456	15.7177
LGUL	1.52944	-2.59216	-3.96456	15.7177
CATD	1.53641	-2.57289	-3.953	15.6262
KMO	1.60137	-2.46467	-3.94684	15.5775
DYR	1.5318	-2.5656	-3.92998	15.4448
QCR6	1.1707	-3.35614	-3.92902	15.4372
HYEP	1.77263	-2.21629	-3.92866	15.4344
ACY1	1.72239	-2.27787	-3.92339	15.393
ML12B	1.51927	-2.57773	-3.91628	15.3373
MRLCA	1.51927	-2.57773	-3.91628	15.3373
ML12A	1.51927	-2.57773	-3.91628	15.3373
MLRN	1.51927	-2.57773	-3.91628	15.3373
MYL9	1.51927	-2.57773	-3.91628	15.3373
NDUA6	1.51884	-2.57773	-3.91517	15.3286
GSTM4	2.23433	-1.75088	-3.91204	15.3041
DHB11	1.25956	-3.09424	-3.89737	15.1895
HCD2	2.00305	-1.93397	-3.87384	15.0066
ATP5I	2.00305	-1.93397	-3.87384	15.0066
APOOL	1.16602	-3.30012	-3.84803	14.8073
LACB	1.54076	-2.48575	-3.82994	14.6684
HOGA1	1.41386	-2.6893	-3.8023	14.4575
RL4B	1.40241	-2.70929	-3.79955	14.4366
RL4A	1.40241	-2.70929	-3.79955	14.4366
RL23A	1.40241	-2.70929	-3.79955	14.4366
AL1A1	1.19682	-3.15543	-3.77646	14.2617
RS19	2.28651	-1.64496	-3.76121	14.1467
RL13	1.078	-3.44493	-3.71364	13.7911
JOS2	1.71919	-2.12361	-3.65091	13.3291
GLYC	1.85109	-1.89963	-3.51639	12.365
AL7A1	2.6925	-1.28676	-3.46461	12.0035
CYC	2.86646	-1.18892	-3.40798	11.6143
AL1L1	0.91446	-3.71809	-3.40004	11.5603
NDUS2	1.17205	-2.88947	-3.38661	11.4691
SOX	1.31229	-2.55827	-3.3572	11.2708
HUTU	1.56864	-2.13602	-3.35063	11.2267
GABT	2.07883	-1.60616	-3.33893	11.1485
NUOI	1.71041	-1.94847	-3.33268	11.1068
ASPD	1.67182	-1.9642	-3.2838	10.7833
THTR	1.56035	-2.08363	-3.2512	10.5703
AT1B1	1.71851	-1.87296	-3.2187	10.36
EFTU	1.46674	-2.17273	-3.18683	10.1559
ISOC2	1.72423	-1.82889	-3.15342	9.94406
PPIF	1.65365	-1.89825	-3.13903	9.85351
CY1	2.19723	-1.41	-3.09809	9.59816
VDAC3	2.0048	-1.54213	-3.09167	9.55844
NDUA2	1.75746	-1.75525	-3.08478	9.51589
NPS3A	0.806402	-3.81147	-3.07358	9.44689
HPPD	0.91364	-3.30176	-3.01662	9.09999
PGK2	1.60695	-1.87522	-3.0134	9.08055
AK1A1	1.6704	-1.77507	-2.96507	8.79162
DCXR	0.847926	-3.44758	-2.92329	8.54563
M2OM	2.0511	-1.422	-2.91666	8.5069
HSP7I	0.769909	-3.78241	-2.91211	8.48038
CATA	2.02091	-1.43826	-2.90659	8.44826
NDUS7	1.47314	-1.95221	-2.87589	8.27074
ECH1	1.76296	-1.63128	-2.87588	8.27069
ACD10	1.7416	-1.63807	-2.85287	8.13888
H90A1	1.47638	-1.88244	-2.7792	7.72397
QCR1	2.95078	-0.93799	-2.7678	7.66074
SFXN2	1.44855	-1.90721	-2.7627	7.63249
RS25	0.842573	-3.27501	-2.75943	7.61448
CP4V2	0.684156	-4.02857	-2.75617	7.59646
TXTP	1.52172	-1.78788	-2.72065	7.40196
PRDX6	0.864613	-3.13586	-2.71131	7.35119
HEBP1	0.908614	-2.96717	-2.69601	7.26848
NDUAD	1.767	-1.52021	-2.68622	7.2158
HSP90	0.904238	-2.93546	-2.65435	7.0456
COX41	1.33442	-1.98027	-2.64251	6.98288
CACP	0.831002	-3.17632	-2.63953	6.96712
HMCS2	2.75449	-0.956816	-2.63554	6.94605
FTCD	0.804571	-3.26153	-2.62413	6.88607
DPYD	1.20768	-2.16993	-2.62057	6.86739
RL19	1.42852	-1.82083	-2.60109	6.76569
RS141	1.03026	-2.50518	-2.58098	6.66146
RS14	1.03026	-2.50518	-2.58098	6.66146
NDUB7	0.8095	-3.1811	-2.5751	6.63116
RL14	0.826464	-3.10266	-2.56424	6.5753
HS90A	1.56004	-1.63998	-2.55844	6.54559
ACON	1.03532	-2.46989	-2.55711	6.53883
ITB1	0.845515	-3.01257	-2.54717	6.48809
OTC	2.07314	-1.22658	-2.54288	6.46622
TSN7	2.98297	-0.84054	-2.5073	6.28657
SDHB	2.14267	-1.16967	-2.50622	6.28114
PCKGC	1.73189	-1.44691	-2.50588	6.27944
GNMT	1.80632	-1.384	-2.49995	6.24977
RS24	0.869184	-2.84398	-2.47195	6.11051
ECHM	1.54561	-1.59189	-2.46044	6.05376
OGDHL	0.918365	-2.67547	-2.45706	6.03715
MUTA	0.86957	-2.81558	-2.44834	5.99436
DHRS4	1.2037	-2.02146	-2.43324	5.92066
HYES	1.39169	-1.73697	-2.41731	5.84341
BHMT2	1.40362	-1.70023	-2.38648	5.69529
RS142	0.696199	-3.40735	-2.3722	5.62732
COF1	1.52739	-1.54735	-2.3634	5.58568
H1T	1.4115	-1.66196	-2.34586	5.50306
SARDH	0.756788	-3.09761	-2.34424	5.49544
ECHD1	0.863375	-2.70929	-2.33913	5.47154
CH10	0.861855	-2.70929	-2.33502	5.4523
RL11	0.858738	-2.71149	-2.32846	5.42175
AL8A1	0.828712	-2.80735	-2.32649	5.41256
MOSC2	1.57203	-1.47622	-2.32066	5.38548
FETUA	1.06646	-2.17313	-2.31756	5.37108
GCSP	0.66342	-3.48929	-2.31486	5.35859
LETM1	0.847589	-2.72247	-2.30753	5.32471
GLYAT	1.44624	-1.55774	-2.25286	5.0754
ABHEB	0.869184	-2.57046	-2.23421	4.99167
ACPM	0.869184	-2.57046	-2.23421	4.99167
QCR10	0.869184	-2.57046	-2.23421	4.99167
ANK2	1.33771	-1.65299	-2.21123	4.88956
CX7A1	1.31876	-1.67063	-2.20316	4.85393
COX2	1.4494	-1.49879	-2.17235	4.71911
HNRL2	0.794904	-2.7137	-2.15713	4.6532
PEBP1	2.74958	-0.782222	-2.15078	4.62586
KAD3	0.830296	-2.58015	-2.14228	4.58938
RL18A	0.576279	-3.6893	-2.12607	4.52016
RS26	0.814628	-2.60644	-2.12328	4.50832
PSA5	0.859743	-2.46728	-2.12123	4.49961
RS17	0.78627	-2.69599	-2.11978	4.49346
RS17L	0.78627	-2.69599	-2.11978	4.49346
CES1P	0.823677	-2.57289	-2.11923	4.49114
GSTT2	0.78178	-2.70266	-2.11288	4.46427
VINC	0.85412	-2.46989	-2.10958	4.45033
GNAT3	0.846673	-2.45154	-2.07565	4.30834
GNAT2	0.846673	-2.45154	-2.07565	4.30834
GNAT	0.846673	-2.45154	-2.07565	4.30834
GPA2	0.846673	-2.45154	-2.07565	4.30834
GPA4	0.846673	-2.45154	-2.07565	4.30834
ECI1	0.85254	-2.43296	-2.0742	4.30229
CRYL1	0.852138	-2.43296	-2.07322	4.29823
CES1D	0.857392	-2.41684	-2.07218	4.29392
SSRB	0.858613	-2.41143	-2.07048	4.28689
L2CC	1.19078	-1.73411	-2.06493	4.26395
AGT2	0.679293	-3.03914	-2.06447	4.26202
UD16	0.855177	-2.40871	-2.05987	4.24308
ST3A1	0.856486	-2.40054	-2.05603	4.22724
ASSY	2.40894	-0.847905	-2.04255	4.172
AAAD	1.30892	-1.55915	-2.0408	4.16488
UD17	0.842634	-2.41684	-2.03651	4.14738
CP1A2	0.837704	-2.42223	-2.02912	4.11731
QCR7	1.8173	-1.11571	-2.02758	4.11109
TIM13	0.840704	-2.41143	-2.02729	4.10992
UGDH	0.86957	-2.33056	-2.02658	4.10704
PDIA5	0.850904	-2.37573	-2.02152	4.08655
NDR1A	0.850904	-2.37573	-2.02152	4.08655
NDR1B	0.850904	-2.37573	-2.02152	4.08655
ALDH1	0.84765	-2.37851	-2.01615	4.06485
H10	0.869731	-2.31615	-2.01442	4.0579
SAHHB	1.87063	-1.07212	-2.00554	4.02218
KHK	0.869248	-2.29278	-1.993	3.97203
NDUS6	0.963411	-2.05814	-1.98284	3.93165
APOE	0.869634	-2.27202	-1.97583	3.9039
CP2F2	0.869634	-2.27202	-1.97583	3.9039
MIC27	0.869634	-2.27202	-1.97583	3.9039
ODO2	0.868638	-2.24489	-1.94999	3.80248
UD18	0.869216	-2.23266	-1.94066	3.76618
RS8	0.864549	-2.24393	-1.93998	3.76354
ABHD6	0.869698	-2.20163	-1.91476	3.6663
UDB17	0.777648	-2.46205	-1.91461	3.66573
NPM	0.786721	-2.43029	-1.91196	3.65558
SPEB	1.59024	-1.19502	-1.90036	3.61136
RS13	0.737169	-2.57773	-1.90022	3.61085
MAOX	0.816275	-2.32769	-1.90003	3.61012
CP27A	0.816275	-2.32769	-1.90003	3.61012
LMNB1	0.765761	-2.47508	-1.89532	3.59225
ACOC	0.765761	-2.47508	-1.89532	3.59225
URIC	1.50446	-1.25959	-1.895	3.59101
ES1	1.18356	-1.59834	-1.89173	3.57865
RAA2A	0.811353	-2.31615	-1.87921	3.53143
RB11B	0.811353	-2.31615	-1.87921	3.53143
RIC2	0.811353	-2.31615	-1.87921	3.53143
RB11A	0.811353	-2.31615	-1.87921	3.53143
RAA1B	0.811353	-2.31615	-1.87921	3.53143
YPTC6	0.811353	-2.31615	-1.87921	3.53143
RAA1F	0.811353	-2.31615	-1.87921	3.53143
RAA1C	0.811353	-2.31615	-1.87921	3.53143
RAA1G	0.811353	-2.31615	-1.87921	3.53143
RAA1D	0.811353	-2.31615	-1.87921	3.53143
H33A	1.66675	-1.1145	-1.85761	3.4507
1A04	0.852942	-2.17632	-1.85628	3.44577
HA1B	0.852942	-2.17632	-1.85628	3.44577
1B50	0.852942	-2.17632	-1.85628	3.44577
1A01	0.852942	-2.17632	-1.85628	3.44577
1B01	0.852942	-2.17632	-1.85628	3.44577
RL23	0.84588	-2.18269	-1.8463	3.40881
ARPC3	0.857548	-2.15056	-1.84421	3.4011
PDXK	0.845637	-2.17951	-1.84307	3.39693
ANT3	0.845637	-2.17951	-1.84307	3.39693
KAT1	0.849704	-2.1635	-1.83833	3.37947
C1QBP	0.854555	-2.1375	-1.82661	3.33652
BHMT1	2.28067	-0.7883	-1.79785	3.23227
LMNA	0.709142	-2.51802	-1.78563	3.18848
CHCH3	1.35428	-1.31722	-1.78389	3.18225
CLH1	0.906824	-1.96013	-1.77749	3.15949
ASS1	2.40121	-0.739956	-1.77679	3.15698
RL27A	0.869602	-2.01078	-1.74858	3.05752
AP1B1	0.86957	-2.0072	-1.7454	3.04641
NAKD2	0.86957	-2.0072	-1.7454	3.04641
HDGF	0.86957	-2.0072	-1.7454	3.04641
LPPRC	0.810005	-2.13135	-1.7264	2.98046
H2A2	0.868574	-1.9855	-1.72455	2.97409
CLH2	0.869313	-1.97453	-1.71648	2.94631
CP2DE	0.869313	-1.97453	-1.71648	2.94631
TBB5	0.907455	-1.86841	-1.6955	2.87471
ARGI1	1.28017	-1.32093	-1.69101	2.85953
SAHHA	1.74618	-0.952669	-1.66353	2.76733
RS11	1.05779	-1.57212	-1.66298	2.7655
SPRE	0.982967	-1.65208	-1.62394	2.63717
TBA3	0.869666	-1.82782	-1.58959	2.5268
MMSA	1.06707	-1.47465	-1.57356	2.47608
HAOX2	1.47703	-1.05968	-1.56518	2.44978
ASL	1.727	-0.896955	-1.54904	2.39952
NDUV2	0.906718	-1.69765	-1.53929	2.36942
ENO	1.26914	-1.21014	-1.53584	2.35879
ABHEA	0.838692	-1.82583	-1.53131	2.34491
ARLY	1.82974	-0.831109	-1.52071	2.31257
IV4F8	0.835112	-1.81147	-1.51278	2.28851
PHB2	1.65404	-0.913905	-1.51163	2.28504
DOPD	1.3397	-1.11985	-1.50027	2.25081
TBB2	0.864073	-1.65873	-1.43326	2.05424
FUMC	0.778455	-1.83825	-1.43099	2.04775
NCPR	1.29731	-1.09467	-1.42012	2.01675
ATPA	2.13253	-0.659179	-1.40572	1.97605
SCPDL	1.34544	-1.03939	-1.39844	1.95563
VDAC1	1.41454	-0.984488	-1.3926	1.93933
LONM	0.993277	-1.39977	-1.39036	1.93309
DDTL	0.915317	-1.50216	-1.37495	1.89049
IF4G1	0.868638	-1.57046	-1.36416	1.86094
FUMH	1.52404	-0.887635	-1.35279	1.83004
RS112	0.447429	-2.99095	-1.33824	1.79089
ALDOB	1.80576	-0.735208	-1.32761	1.76255
SUCB2	1.56831	-0.844289	-1.32411	1.75327
AT5F1	2.42597	-0.542228	-1.31543	1.73035
HAOX1	0.590946	-2.20477	-1.3029	1.69755
PGK1	1.59739	-0.813492	-1.29947	1.68862
A1A1B	1.27287	-1.01707	-1.2946	1.67598
CALX	0.639217	-2.01761	-1.28969	1.6633
CYB5	1.00135	-1.28732	-1.28905	1.66165
G3P	1.70509	-0.755039	-1.28741	1.65743
BMPR2	0.447429	-2.87184	-1.28495	1.65109
IMMT	0.889713	-1.44357	-1.28437	1.64959
NDUS1	1.88874	-0.6771	-1.27886	1.63549
CBS	1.25329	-1.0148	-1.27183	1.61756
TBB2A	0.803354	-1.57693	-1.26683	1.60486
TBB2B	0.803354	-1.57693	-1.26683	1.60486
DHAK	0.686217	-1.82375	-1.25149	1.56622
HCDH2	0.691734	-1.78241	-1.23295	1.52017
GRP75	0.983134	-1.25126	-1.23016	1.51329
H33L2	1.46839	-0.834941	-1.22602	1.50313
ATC1	0.665848	-1.81967	-1.21162	1.46803
ATPA1	1.31831	-0.918636	-1.21104	1.46663
HSDL2	1.41839	-0.848751	-1.20386	1.44928
ATPK	1.35399	-0.883796	-1.19665	1.43197
ANXA6	0.775907	-1.54102	-1.19569	1.42967
NDUV1	1.82974	-0.651802	-1.19263	1.42236
IDHP	0.825824	-1.42026	-1.17288	1.37566
DHNA	0.447429	-2.61117	-1.16831	1.36496
NDUS3	1.32075	-0.872355	-1.15217	1.32749
GHC2	1.42562	-0.806397	-1.14962	1.32162
HTPG	0.623168	-1.82375	-1.1365	1.29164
SDHA	2.05061	-0.544589	-1.11674	1.24711
AT1A2	1.02159	-1.08503	-1.10846	1.22868
PTCD1	1.29149	-0.854021	-1.10296	1.21653
MAAI	0.923578	-1.17898	-1.08888	1.18565
OPA1	0.851891	-1.27557	-1.08664	1.18079
SODC	0.791344	-1.36345	-1.07896	1.16414
AL3A2	0.806152	-1.32985	-1.07206	1.14932
SFPQ	0.668208	-1.58976	-1.06229	1.12847
VIME	0.447429	-2.31615	-1.03631	1.07394
LRIQ1	0.869634	-1.18903	-1.03402	1.06921
PP11	0.77653	-1.32769	-1.03099	1.06294
OAT	1.38384	-0.740822	-1.02518	1.05099
SC22B	0.765939	-1.33342	-1.02132	1.0431
HSP77	0.447429	-2.28096	-1.02057	1.04156
MDH	0.868542	-1.16993	-1.01613	1.03252
RL26	0.530149	-1.9159	-1.01571	1.03167
PXMP2	0.771523	-1.31615	-1.01544	1.03111
COX7C	0.447429	-2.26003	-1.0112	1.02253
CP8B1	1.66274	-0.607101	-1.00945	1.01899
GBLP	0.9971	-1.0118	-1.00887	1.01781
CADH1	0.868799	-1.15704	-1.00524	1.0105
HMGCL	0.733016	-1.37017	-1.00436	1.00874
S14L2	0.76228	-1.30451	-0.994403	0.988838
C560	1.14327	-0.868508	-0.99294	0.985929
DDAH1	0.863882	-1.14175	-0.986333	0.972853
CAH14	1.2974	-0.758929	-0.984632	0.969501
PHB	1.25956	-0.781052	-0.983781	0.967825
KCRM	0.447429	-2.16672	-0.969452	0.939836
PRDX2	0.950782	-1.01453	-0.964596	0.930445
SPTB1	0.447429	-2.07724	-0.929419	0.86382
RS10L	0.447429	-2.05658	-0.920175	0.846723
CX6B1	1.41061	-0.651571	-0.919111	0.844766
ROA2	1.09539	-0.833606	-0.913125	0.833798
RO21	1.09539	-0.833606	-0.913125	0.833798
TBB4B	0.769347	-1.18343	-0.910468	0.828952
AL3B1	0.721589	-1.25024	-0.902162	0.813897
AL3B2	0.721589	-1.25024	-0.902162	0.813897
TRFE	0.447429	-2.0036	-0.89647	0.803658
MOES	0.447429	-2.0036	-0.89647	0.803658
CBR1	0.447429	-2.0036	-0.89647	0.803658
GLU2B	0.447429	-2.0036	-0.89647	0.803658
CTNA1	0.447429	-2.0036	-0.89647	0.803658
TMED4	0.447429	-2.0036	-0.89647	0.803658
ACADM	0.447429	-1.99277	-0.891623	0.794991
CDO1	0.447429	-1.99277	-0.891623	0.794991
CP2E1	0.466342	-1.8841	-0.878636	0.772001
RDH3	1.13596	-0.764994	-0.869006	0.755171
ARG1	1.51813	-0.571283	-0.86728	0.752175
GALK1	0.868638	-0.992768	-0.862356	0.743659
PCKG	0.485559	-1.72863	-0.83935	0.704509
RS143	0.500547	-1.6749	-0.838368	0.702861
SBP1	0.527785	-1.57293	-0.830167	0.689178
AT1A3	0.877555	-0.941059	-0.825831	0.681997
ZFAN6	1.37397	-0.599059	-0.823088	0.677474
NDUA8	1.01624	-0.809883	-0.823034	0.677386
RS20	0.867004	-0.948015	-0.821933	0.675574
MYO1C	0.447429	-1.83592	-0.821446	0.674773
RS10	0.447429	-1.82782	-0.817819	0.668829
LAC7	0.447429	-1.81967	-0.814173	0.662877
UD19	0.447429	-1.81967	-0.814173	0.662877
LAC	0.447429	-1.81967	-0.814173	0.662877
RL36	0.447429	-1.81967	-0.814173	0.662877
FMO5	0.447429	-1.81967	-0.814173	0.662877
PHS	0.447429	-1.81967	-0.814173	0.662877
LV302	0.447429	-1.81967	-0.814173	0.662877
RL17	0.447429	-1.81967	-0.814173	0.662877
TI13A	0.447429	-1.81967	-0.814173	0.662877
HMCS1	0.911262	-0.893085	-0.813834	0.662326
PAHX	0.944928	-0.856798	-0.809612	0.655471
TPM3	0.447429	-1.80323	-0.806816	0.650953
PSME2	0.447429	-1.80323	-0.806816	0.650953
IF4A1	0.447429	-1.80323	-0.806816	0.650953
ADT3	1.22113	-0.660096	-0.80606	0.649732
PARK7	1.60502	-0.501736	-0.805297	0.648504
CASB	0.83669	-0.956573	-0.800354	0.640567
HSP7C	0.447429	-1.76977	-0.791847	0.627022
MCAT	0.447429	-1.76977	-0.791847	0.627022
ADK	0.447429	-1.76977	-0.791847	0.627022
AUHM	0.447429	-1.76977	-0.791847	0.627022
ICA	0.447429	-1.76977	-0.791847	0.627022
GLSL	0.447429	-1.76977	-0.791847	0.627022
PX11B	0.447429	-1.75702	-0.786143	0.618021
S38A4	0.447429	-1.75702	-0.786143	0.618021
ENOG	0.886558	-0.885493	-0.785041	0.61629
ATP5H	1.73921	-0.447312	-0.777971	0.605239
H15	0.89623	-0.865093	-0.775323	0.601125
MOGS	0.657005	-1.17103	-0.769373	0.591935
H3C	1.12755	-0.678697	-0.765266	0.585632
H331	1.12755	-0.678697	-0.765266	0.585632
H33	1.12755	-0.678697	-0.765266	0.585632
H332	1.12755	-0.678697	-0.765266	0.585632
DECR2	0.751487	-1.01117	-0.759882	0.577421
AL9A1	0.700754	-1.04956	-0.735481	0.540932
GHC1	0.97017	-0.752219	-0.72978	0.532579
SYEP	0.447429	-1.60407	-0.717708	0.515105
ABCD3	0.447429	-1.60407	-0.717708	0.515105
RS16	0.447429	-1.60407	-0.717708	0.515105
H14	0.880942	-0.805344	-0.709461	0.503335
H13	0.880942	-0.805344	-0.709461	0.503335
TPM3L	0.447429	-1.58015	-0.707003	0.499853
PSB1	0.447429	-1.58015	-0.707003	0.499853
MYL4	0.447429	-1.58015	-0.707003	0.499853
NDUBA	0.447429	-1.58015	-0.707003	0.499853
TCTP	0.447429	-1.58015	-0.707003	0.499853
HEM2	0.447429	-1.58015	-0.707003	0.499853
PHYD1	0.447429	-1.58015	-0.707003	0.499853
UD2A3	0.447429	-1.58015	-0.707003	0.499853
PLPP	0.447429	-1.58015	-0.707003	0.499853
HINT2	0.447429	-1.58015	-0.707003	0.499853
RL13A	0.654078	-1.07234	-0.701392	0.49195
EST1	0.447429	-1.5509	-0.693918	0.481522
CTNB	0.447429	-1.5509	-0.693918	0.481522
CTNB1	0.447429	-1.5509	-0.693918	0.481522
FADJ	0.447429	-1.5509	-0.693918	0.481522
PROSC	0.803879	-0.860597	-0.691816	0.478609
NUOB	0.447429	-1.53605	-0.687275	0.472347
FRIH	0.447429	-1.53605	-0.687275	0.472347
RL34	0.447429	-1.53605	-0.687275	0.472347
RS5	0.447429	-1.53605	-0.687275	0.472347
FMO2	0.447429	-1.53605	-0.687275	0.472347
MYL6	0.447429	-1.53605	-0.687275	0.472347
NDUC2	0.447429	-1.53605	-0.687275	0.472347
RS28	0.447429	-1.53605	-0.687275	0.472347
A2MP	0.447429	-1.53605	-0.687275	0.472347
CBR4	0.447429	-1.53605	-0.687275	0.472347
NPS3B	0.447429	-1.53605	-0.687275	0.472347
RL10	0.974571	-0.703879	-0.68598	0.470569
NDUS4	0.478039	-1.4348	-0.68589	0.470445
TBAD	0.495624	-1.36992	-0.678965	0.460993
HCDH	0.94466	-0.715168	-0.675591	0.456423
ST1C4	0.796423	-0.843465	-0.671755	0.451255
ACOX3	0.447429	-1.49057	-0.666924	0.444788
GSTT1	0.447429	-1.49057	-0.666924	0.444788
NDUV3	0.447429	-1.49057	-0.666924	0.444788
NDUB3	0.447429	-1.49057	-0.666924	0.444788
OCAD1	0.447429	-1.49057	-0.666924	0.444788
TMED9	0.447429	-1.48027	-0.662314	0.438659
STML2	0.447429	-1.48027	-0.662314	0.438659
ATPB2	1.17862	-0.551734	-0.650283	0.422868
NDUS8	1.09151	-0.590434	-0.644467	0.415338
PGK	0.864454	-0.742585	-0.64193	0.412074
CP2C9	0.676129	-0.940372	-0.635813	0.404258
NDUA5	0.748873	-0.835062	-0.625355	0.391069
MPCP	0.857454	-0.720362	-0.617677	0.381525
GFAP	0.323087	-1.88512	-0.609057	0.37095
ATPO	0.865919	-0.698246	-0.604625	0.365571
OLA1	0.447429	-1.33914	-0.599169	0.359004
ABCA1	0.447429	-1.33914	-0.599169	0.359004
UBA1	0.447429	-1.33914	-0.599169	0.359004
RS282	0.447429	-1.33914	-0.599169	0.359004
HNRH2	0.447429	-1.33914	-0.599169	0.359004
TRAP1	0.447429	-1.33914	-0.599169	0.359004
SYK	0.447429	-1.33914	-0.599169	0.359004
MIC60	0.447429	-1.33914	-0.599169	0.359004
KEG1	0.447429	-1.33914	-0.599169	0.359004
BUP1	0.77679	-0.767445	-0.596144	0.355387
ADRO	0.458583	-1.29345	-0.593152	0.35183
MOSC1	0.419931	-1.40356	-0.589397	0.347389
CING	0.447429	-1.31615	-0.588882	0.346782
PSA3	0.447429	-1.31615	-0.588882	0.346782
GLYAL	0.447429	-1.31615	-0.588882	0.346782
KAD1	0.447429	-1.31615	-0.588882	0.346782
CISY	0.447429	-1.31615	-0.588882	0.346782
IGHG1	0.447429	-1.31615	-0.588882	0.346782
TPM4	0.447429	-1.31615	-0.588882	0.346782
TPM1	0.447429	-1.31615	-0.588882	0.346782
CASA2	0.447429	-1.31615	-0.588882	0.346782
TPM2	0.447429	-1.31615	-0.588882	0.346782
ITB1A	0.447429	-1.31615	-0.588882	0.346782
ITB1B	0.447429	-1.31615	-0.588882	0.346782
YPT3	0.447429	-1.31615	-0.588882	0.346782
PSA4	0.447429	-1.31615	-0.588882	0.346782
YPT31	0.447429	-1.31615	-0.588882	0.346782
YPT32	0.447429	-1.31615	-0.588882	0.346782
VDAC2	0.447429	-1.31615	-0.588882	0.346782
TCPB	0.447429	-1.31615	-0.588882	0.346782
DDC	0.447429	-1.31615	-0.588882	0.346782
PIMT	0.447429	-1.31615	-0.588882	0.346782
NDUB6	0.447429	-1.31615	-0.588882	0.346782
GSH0	0.447429	-1.31615	-0.588882	0.346782
RB2BV	0.447429	-1.31615	-0.588882	0.346782
RB11C	0.447429	-1.31615	-0.588882	0.346782
RB11D	0.447429	-1.31615	-0.588882	0.346782
RB11E	0.447429	-1.31615	-0.588882	0.346782
RLGP2	0.447429	-1.31615	-0.588882	0.346782
IF4A2	0.447429	-1.31615	-0.588882	0.346782
SUCHY	0.447429	-1.31615	-0.588882	0.346782
SPYA	1.11679	-0.526773	-0.588297	0.346093
GSTMU	0.739523	-0.77701	-0.574617	0.330185
SSDH	0.447429	-1.28096	-0.573137	0.328486
GNA1	0.447429	-1.28096	-0.573137	0.328486
ARLY1	1.01462	-0.561702	-0.569913	0.324801
TBB3	0.479752	-1.16009	-0.556557	0.309756
SAR1B	0.417176	-1.31794	-0.549814	0.302295
NDUB8	0.68002	-0.798415	-0.542938	0.294782
SC61B	0.520669	-1.02906	-0.535801	0.287083
VAPB	0.447429	-1.17632	-0.526321	0.277014
TOM22	0.447429	-1.17632	-0.526321	0.277014
NDKB	0.374996	-1.37095	-0.5141	0.264299
METK	0.447429	-1.13093	-0.506011	0.256048
MYH7B	0.423359	-1.12029	-0.474287	0.224948
ACT1	0.679667	-0.688084	-0.467668	0.218713
AK1D1	0.447429	-1.01436	-0.453852	0.205982
AMPA	0.493833	-0.916477	-0.452587	0.204835
NDKM	0.658091	-0.678627	-0.446598	0.19945
TBB4	0.596348	-0.74718	-0.445579	0.198541
CP2CS	0.484497	-0.911731	-0.441731	0.195126
HACL1	0.430006	-1.02457	-0.440571	0.194103
IQGA2	0.597549	-0.736518	-0.440106	0.193693
THIK5	0.805014	-0.542865	-0.437014	0.190981
DHE3	0.511901	-0.81463	-0.41701	0.173897
DHE4	0.511901	-0.81463	-0.41701	0.173897
H2AX	0.497505	-0.811174	-0.403563	0.162863
ALDR	0.443179	-0.887232	-0.393203	0.154608
ARP2	0.357654	-1.08393	-0.387673	0.15029
ARP2B	0.357654	-1.08393	-0.387673	0.15029
ARP2A	0.357654	-1.08393	-0.387673	0.15029
PBLD	0.61384	-0.624912	-0.383596	0.147146
AROK	0.778117	-0.492914	-0.383545	0.147107
HSP7D	0.500217	-0.739086	-0.369703	0.13668
HS90B	0.54952	-0.64412	-0.353957	0.125285
PRDX3	0.444192	-0.793152	-0.352312	0.124124
CBR3	0.382276	-0.920341	-0.351825	0.12378
MDHC	0.662521	-0.516481	-0.34218	0.117087
H12	0.447429	-0.713696	-0.319328	0.101971
PCBP2	0.447429	-0.713696	-0.319328	0.101971
ACSL6	0.447429	-0.713696	-0.319328	0.101971
PYC1	0.447429	-0.704872	-0.31538	0.0994647
KCRS	0.447429	-0.704872	-0.31538	0.0994647
IPO5	0.447429	-0.704872	-0.31538	0.0994647
ARK74	0.447429	-0.704872	-0.31538	0.0994647
H2AJ	0.559705	-0.562595	-0.314887	0.0991539
MYO6	0.397267	-0.784271	-0.311565	0.097073
ESTD	0.476358	-0.63697	-0.303425	0.092067
RH40	0.447429	-0.678072	-0.303389	0.092045
A1M	0.447429	-0.678072	-0.303389	0.092045
RH30	0.447429	-0.678072	-0.303389	0.092045
ETFA	0.447429	-0.678072	-0.303389	0.092045
GRHPR	0.447429	-0.678072	-0.303389	0.092045
NDK	0.28935	-1.02742	-0.297282	0.0883767
ACY1A	0.325561	-0.887232	-0.288849	0.0834335
RS14A	0.407302	-0.677277	-0.275856	0.0760966
RS14B	0.407302	-0.677277	-0.275856	0.0760966
TPR	0.447429	-0.594549	-0.266018	0.0707658
FKB1A	0.447429	-0.594549	-0.266018	0.0707658
ADH1	0.447429	-0.594549	-0.266018	0.0707658
ATR	0.447429	-0.594549	-0.266018	0.0707658
KCRT	0.447429	-0.584963	-0.261729	0.0685022
M2GD	0.289553	-0.882989	-0.255672	0.0653681
ATP5E	0.447429	-0.565597	-0.253065	0.0640417
LDHC	0.393264	-0.634773	-0.249633	0.0623168
SYAC	0.532792	-0.458839	-0.244465	0.0597633
NUOD	0.34074	-0.694216	-0.236547	0.0559546
ARGI	0.431681	-0.543137	-0.234462	0.0549724
SPIN1	0.399147	-0.567685	-0.226589	0.0513428
AADAT	0.352637	-0.640479	-0.225856	0.0510111
RMD3	0.338358	-0.654427	-0.22143	0.0490315
PCKGM	0.778847	-0.283028	-0.220435	0.0485917
AT1A	0.407013	-0.529392	-0.21547	0.0464272
CP2DS	0.258281	-0.831181	-0.214678	0.0460868
ACTG	0.880975	-0.239443	-0.210943	0.0444971
SAM50	0.267389	-0.778619	-0.208194	0.0433449
VTDB	0.275724	-0.735904	-0.202907	0.0411711
HBAD	0.285771	-0.675199	-0.192952	0.0372305
CATA1	0.357496	-0.517794	-0.185109	0.0342655
GPA8	0.339362	-0.540789	-0.183523	0.0336808
ACT2	0.78178	-0.232273	-0.181586	0.0329736
MLRS	0.188532	-0.947237	-0.178585	0.0318925
NACAM	0.346199	-0.485427	-0.168054	0.0282423
ARK72	0.248282	-0.675521	-0.16772	0.0281299
CATA2	0.322466	-0.481177	-0.155163	0.0240757
AASS	0.479962	-0.314016	-0.150716	0.0227152
MIF	0.411661	-0.342392	-0.14095	0.0198668
MYL1	0.167019	-0.792007	-0.13228	0.017498
ACTA	0.490959	-0.25719	-0.12627	0.015944
THIKB	0.253467	-0.478287	-0.12123	0.0146967
G3PP2	0.430813	-0.271761	-0.117078	0.0137074
CPT2	0.268403	-0.419185	-0.112511	0.0126586
POTEE	0.434447	-0.252166	-0.109553	0.0120018
MLRT	0.14752	-0.725763	-0.107065	0.0114628
H3	0.378855	-0.281084	-0.10649	0.0113401
UD11	0.205603	-0.49799	-0.102388	0.0104833
SRPRB	0.331214	-0.300336	-0.0994752	0.00989532
RL10L	0.229981	-0.431854	-0.0993181	0.00986408
ACTSB	0.410285	-0.236035	-0.0968417	0.00937831
ACTH	0.410285	-0.236035	-0.0968417	0.00937831
RL38	0.24325	-0.354493	-0.0862305	0.00743569
H2B2E	0.389233	-0.211504	-0.0823245	0.00677732
THIKA	0.194479	-0.412963	-0.0803126	0.00645011
ACTN	0.372614	-0.21373	-0.0796388	0.00634234
ACTY	0.155392	-0.503393	-0.0782235	0.00611891
IDH	0.15658	-0.444653	-0.0696239	0.00484749
SUCA	0.210088	-0.28767	-0.0604361	0.00365252
HSP7A	0.164766	-0.364287	-0.0600222	0.00360266
ACT5	0.348054	-0.158689	-0.0552321	0.00305059
CK054	0.130006	-0.40543	-0.0527084	0.00277817
SUCD	0.294342	-0.17028	-0.0501206	0.00251207
CASK	0.160396	-0.290393	-0.0465779	0.0021695
FOX2	0.153088	-0.288125	-0.0441085	0.00194556
POTEF	0.314446	-0.134767	-0.042377	0.00179581
ATPBO	0.331735	-0.117883	-0.0391059	0.00152927
MYH13	0.0891622	-0.397335	-0.0354273	0.0012551
ACTM	0.281772	-0.122035	-0.034386	0.0011824
RS15B	0.121875	-0.227204	-0.0276904	0.000766759
TBA	0.144517	-0.189984	-0.0274559	0.000753825
HERC2	0.0827204	-0.293599	-0.0242866	0.000589841
FRIL1	0.160786	-0.133301	-0.021433	0.000459373
FRIL2	0.160786	-0.133301	-0.021433	0.000459373
RS9A	0.0707957	-0.283615	-0.0200787	0.000403156
RS9B	0.0707957	-0.283615	-0.0200787	0.000403156
H2A4	0.067582	-0.270327	-0.0182692	0.000333765
GCDH	0.0944686	-0.190783	-0.018023	0.000324828
ACTB	0.152582	-0.110898	-0.016921	0.00028632
MYH4	0.0506978	-0.275906	-0.0139879	0.00019566
ACTC	0.166904	-0.0824945	-0.0137686	0.000189576
ACTF	0.166904	-0.0824945	-0.0137686	0.000189576
ACTE	0.166904	-0.0824945	-0.0137686	0.000189576
APOC3	0.0775185	-0.176453	-0.0136784	0.000187098
TKFC	0.0725834	-0.186461	-0.013534	0.000183169
METK2	0.087114	-0.145012	-0.0126326	0.000159583
ACT4	0.145706	-0.0837594	-0.0122043	0.000148944
ATPBM	0.208836	-0.0578027	-0.0120713	0.000145716
ABCA6	0.0670597	-0.150942	-0.0101221	0.000102457
CAPZB	0.044168	-0.168719	-0.00745199	5.55321e-05
PRS6B	0.0432171	-0.168719	-0.00729155	5.31667e-05
H2A1	0.05342	-0.117312	-0.00626683	3.92732e-05
H2A1H	0.05342	-0.117312	-0.00626683	3.92732e-05
H2A1J	0.05342	-0.117312	-0.00626683	3.92732e-05
SAP	0.107065	-0.0543235	-0.00581617	3.38279e-05
PNCB	0.0585581	-0.0983551	-0.00575949	3.31717e-05
MYG	0.031293	-0.169408	-0.00530129	2.81037e-05
ACT6	0.0966658	-0.0526382	-0.00508832	2.5891e-05
P2RY8	0.0326861	-0.0647528	-0.00211652	4.47964e-06
ACS2L	0.0274593	-0.0734729	-0.00201751	4.07036e-06
AXA2L	0.0190245	-0.0793434	-0.00150947	2.27851e-06
H2A1D	0.0239253	-0.0564304	-0.00135011	1.8228e-06
HEM6	0.00960342	-0.0399387	-0.000383549	1.4711e-07
DDX3L	0.009204	-0.0409884	-0.000377257	1.42323e-07
DDX3	0.009204	-0.0409884	-0.000377257	1.42323e-07
DDX3Y	0.009204	-0.0409884	-0.000377257	1.42323e-07
MD37D	0.00205472	-0.00412957	-8.48513e-06	7.19974e-11
HSP7B	0.0016927	-0.00394359	-6.67531e-06	4.45598e-11
SC23A	3	0	0	0
H2A6	3	0	0	0
CAZA1	3	0	0	0
RL21	3	0	0	0
ERO1A	3	0	0	0
PLST	3	0	0	0
ATAD1	3	0	0	0
TBA2	3	0	0	0
MGLL	3	0	0	0
TXNL1	3	0	0	0
ARF	3	0	0	0
ALLT	3	0	0	0
PLIN3	3	0	0	0
HIP1R	3	0	0	0
BPNT1	3	0	0	0
CALMB	3	0	0	0
CALMS	3	0	0	0
MLRM	3	0	0	0
TNNT3	3	0	0	0
RPN2	3	0	0	0
MYSA	3	0	0	0
A1AT1	3	0	0	0
SPA3K	3	0	0	0
PTMS	3	0	0	0
PPIE	3	0	0	0
DR4L1	3	0	0	0
PPGB	3	0	0	0
ANXA3	3	0	0	0
SPTCA	3	0	0	0
CX7A2	3	0	0	0
H10B	3	0	0	0
RAB10	3	0	0	0
MYS	3	0	0	0
ARF6	3	0	0	0
PSB9	3	0	0	0
SPCS3	3	0	0	0
PLEC	3	0	0	0
SORCN	3	0	0	0
RAC1A	3	0	0	0
RAC1B	3	0	0	0
RAC1C	3	0	0	0
TAGL2	3	0	0	0
PRS8	3	0	0	0
ALDH4	3	0	0	0
AL3A1	3	0	0	0
ARF2	3	0	0	0
HNRPF	3	0	0	0
RAC3	3	0	0	0
RHOA	3	0	0	0
CALM1	3	0	0	0
NOMO3	3	0	0	0
LACTB	3	0	0	0
Y0148	3	0	0	0
A1AT3	3	0	0	0
A1AT4	3	0	0	0
A1AT5	3	0	0	0
GP	3	0	0	0
NAAA	3	0	0	0
MOT1	3	0	0	0
RH52A	3	0	0	0
DDX1	3	0	0	0
TDX2	3	0	0	0
CNRP1	3	0	0	0
RHOC	3	0	0	0
SAR1	3	0	0	0
EBH	3	0	0	0
PSA6	3	0	0	0
NADC	3	0	0	0
RS23	3	0	0	0
GPD1L	3	0	0	0
H2A7	3	0	0	0
MMAB	3	0	0	0
UE2NL	3	0	0	0
NDRG2	3	0	0	0
CMBL	3	0	0	0
SFXN3	3	0	0	0
NUCL	3	0	0	0
HYI	3	0	0	0
COPD	3	0	0	0
NDRG3	3	0	0	0
RH52B	3	0	0	0
TLN2	3	0	0	0
ARCH	3	0	0	0
CLYBL	3	0	0	0
FMO1	3	0	0	0
GSTM3	3	0	0	0
HDHD3	3	0	0	0
GLOD4	3	0	0	0
IF5A2	3	0	0	0
MYG1	3	0	0	0
UGGG1	3	0	0	0
ARF2A	3	0	0	0
PNPO	3	0	0	0
ICDHC	3	0	0	0
CALM2	3	0	0	0
ACSL5	3	0	0	0
COF2	0.00579727	0.0101958	5.91076e-05	3.49371e-09
CPNA2	0.00836641	0.0179219	0.000149942	2.24826e-08
PTER	0.0198466	0.0469975	0.000932739	8.70003e-07
IF4A8	0.019079	0.0722889	0.0013792	1.90219e-06
IF414	0.019079	0.0722889	0.0013792	1.90219e-06
ACTSA	0.0448898	0.0359638	0.0016144	2.6063e-06
H90B3	0.0212125	0.0949756	0.00201467	4.05891e-06
GRPE1	0.0256956	0.102428	0.00263194	6.92713e-06
TPISB	0.0526006	0.0508581	0.00267517	7.15652e-06
FIS1	0.0282558	0.118395	0.00334533	1.11913e-05
ORNT2	0.0316665	0.127711	0.00404417	1.63553e-05
ATPBN	0.163189	0.0304329	0.00496631	2.46642e-05
HINT1	0.0652693	0.1105	0.00721223	5.20163e-05
1433G	0.0443074	0.164119	0.00727171	5.28778e-05
PYGB	0.0420577	0.180938	0.00760983	5.79095e-05
1433T	0.0495426	0.184656	0.00914836	8.36925e-05
G3PT	0.12907	0.0969732	0.0125163	0.000156658
YPT71	0.102984	0.163499	0.0168377	0.000283507
ACT3	0.168258	0.100357	0.0168858	0.000285131
DPO3A	0.102016	0.192034	0.0195905	0.000383786
POTEI	0.191215	0.121795	0.0232891	0.000542382
RS52	0.123851	0.203638	0.0252209	0.000636094
RS51	0.123851	0.203638	0.0252209	0.000636094
1433B	0.115023	0.242299	0.0278701	0.000776741
ACTS	0.211188	0.15566	0.0328736	0.00108068
ACTBL	0.194662	0.184151	0.0358473	0.00128503
ADT4	0.182369	0.203806	0.0371678	0.00138145
ALDCA	0.171746	0.223306	0.038352	0.00147087
TPISA	0.246478	0.160683	0.0396048	0.00156854
ANXA2	0.107438	0.437776	0.0470338	0.00221218
TCPG	0.116907	0.443271	0.0518213	0.00268545
CATB	0.184177	0.294542	0.0542478	0.00294282
TBA3E	0.260586	0.21394	0.0557497	0.00310803
RS5A	0.180068	0.327516	0.0589752	0.00347808
RS5B	0.180068	0.327516	0.0589752	0.00347808
H2B1N	0.344036	0.175757	0.0604666	0.00365621
EF1A2	0.192059	0.326671	0.0627403	0.00393634
POTEJ	0.315936	0.200794	0.0634379	0.00402437
AT12A	0.14189	0.46591	0.066108	0.00437027
MYSS	0.128065	0.530886	0.0679881	0.00462238
TBA1	0.182739	0.372569	0.0680829	0.00463528
TBA6	0.182739	0.372569	0.0680829	0.00463528
TBA5	0.182739	0.372569	0.0680829	0.00463528
SYQ	0.180338	0.407128	0.0734206	0.00539058
PCTL	0.189149	0.391163	0.0739883	0.00547427
PAIRB	0.167293	0.452172	0.0756452	0.0057222
PYG	0.250813	0.3171	0.0795326	0.00632543
HBA4	0.295901	0.271077	0.0802119	0.00643395
CD48A	0.205979	0.403927	0.0832006	0.00692235
CDC48	0.205979	0.403927	0.0832006	0.00692235
CD48E	0.205979	0.403927	0.0832006	0.00692235
CD48D	0.205979	0.403927	0.0832006	0.00692235
H2B	0.264529	0.324499	0.0858393	0.00736838
TAGL	0.206021	0.485427	0.100008	0.0100016
G3P2	0.288277	0.367844	0.106041	0.0112447
SAM5B	0.19953	0.552911	0.110323	0.0121711
SAM5A	0.19953	0.552911	0.110323	0.0121711
NOMO1	0.162412	0.68176	0.110726	0.0122602
CEAM7	0.214393	0.545968	0.117052	0.0137011
LDHB	0.368374	0.336553	0.123977	0.0153704
OXDA	0.217771	0.606496	0.132077	0.0174444
TBA1A	0.354991	0.407376	0.144615	0.0209134
ICDHX	0.249307	0.629018	0.156818	0.0245919
ADT1	0.436471	0.359924	0.157097	0.0246794
IQGA3	0.239163	0.699783	0.167362	0.0280101
HSP72	0.273958	0.615857	0.168719	0.028466
ATPB3	0.516755	0.343284	0.177394	0.0314685
ATPB1	0.516755	0.343284	0.177394	0.0314685
PRDX1	0.678547	0.273254	0.185416	0.0343789
ACAD9	0.348083	0.545968	0.190042	0.036116
RS3AB	0.436507	0.437541	0.19099	0.0364771
RS3AA	0.436507	0.437541	0.19099	0.0364771
RLA0	0.543725	0.362187	0.19693	0.0387815
HERC1	0.356676	0.559084	0.199412	0.039765
AT1B	0.258517	0.831181	0.214875	0.0461712
ACT13	0.495815	0.476548	0.23628	0.055828
GPX1	0.671213	0.369548	0.248045	0.0615265
RS32	0.295841	0.840934	0.248783	0.0618927
RS31	0.295841	0.840934	0.248783	0.0618927
H4	0.630246	0.396176	0.249688	0.0623442
1433E	0.467348	0.540515	0.252608	0.0638109
NDKA2	0.772602	0.330519	0.25536	0.0652085
PGAM1	0.580887	0.439673	0.2554	0.0652293
NDKA	0.789922	0.332575	0.262709	0.0690159
RS26L	0.429878	0.619377	0.266256	0.0708924
AT2A2	0.447429	0.641546	0.287046	0.0823956
AP2A2	0.447429	0.641546	0.287046	0.0823956
RDH12	0.447429	0.641546	0.287046	0.0823956
KYNU	0.447429	0.641546	0.287046	0.0823956
ST1D1	0.447429	0.641546	0.287046	0.0823956
PULA	0.447429	0.659925	0.295269	0.0871841
UBE2N	0.447429	0.659925	0.295269	0.0871841
PROF1	0.447429	0.678072	0.303389	0.092045
APO1B	0.447429	0.678072	0.303389	0.092045
ANXA5	0.447429	0.678072	0.303389	0.092045
PTGR2	0.447429	0.678072	0.303389	0.092045
IPYR2	0.447429	0.678072	0.303389	0.092045
HSP74	0.642389	0.477808	0.306939	0.0942113
KNG1	0.447429	0.687061	0.307411	0.0945015
A1I3	0.447429	0.687061	0.307411	0.0945015
PGM	0.447429	0.687061	0.307411	0.0945015
TCPQ	0.447429	0.687061	0.307411	0.0945015
LDH	0.447429	0.687061	0.307411	0.0945015
F136A	0.447429	0.687061	0.307411	0.0945015
ATD1B	0.447429	0.687061	0.307411	0.0945015
UB2V2	0.447429	0.687061	0.307411	0.0945015
HSP70	0.447429	0.687061	0.307411	0.0945015
RS3	0.390384	0.795146	0.310412	0.0963559
AMPL	0.447429	0.695994	0.311408	0.0969749
S61A1	0.447429	0.695994	0.311408	0.0969749
SYCN	0.447429	0.704872	0.31538	0.0994647
CADH4	0.447429	0.704872	0.31538	0.0994647
LRRK2	0.447429	0.704872	0.31538	0.0994647
MYH8	0.447429	0.722466	0.323252	0.104492
ACT17	1.00595	0.332634	0.334612	0.111965
TRYP	0.794606	0.42194	0.335276	0.11241
RS12	0.457112	0.760108	0.347455	0.120725
MYH7	0.25416	1.39655	0.354948	0.125988
AT1A4	0.427756	0.844375	0.361186	0.130456
CH60C	0.493644	0.741082	0.36583	0.133832
MUTS	0.427314	0.867896	0.370865	0.13754
UGPA	0.609083	0.633492	0.385849	0.148879
SDHAA	0.572157	0.683759	0.391217	0.153051
TMEDA	0.373701	1.05371	0.393772	0.155057
HBA2	0.765103	0.519973	0.397833	0.158271
HBE	0.760701	0.52384	0.398485	0.158791
SDHA1	0.659219	0.616536	0.406432	0.165187
PPIC	0.816759	0.502405	0.410344	0.168382
HBA3	0.803188	0.543907	0.43686	0.190847
IQGA1	0.840794	0.523387	0.440061	0.193653
GDIB	0.356765	1.23741	0.441463	0.19489
1433Z	0.415454	1.07342	0.445957	0.198878
RS33	0.442517	1.01184	0.447757	0.200486
NDUBB	0.632402	0.715771	0.452655	0.204897
SDHAB	0.617479	0.734179	0.45334	0.205517
MYH14	0.528107	0.858604	0.453435	0.205603
ECHB	0.999826	0.458197	0.458118	0.209872
CYP6	0.462534	0.992787	0.459197	0.210862
HBA1	0.852911	0.558587	0.476425	0.226981
LDHBB	0.720812	0.663279	0.4781	0.22858
RT26	0.447429	1.07724	0.48199	0.232314
BLVRB	0.447429	1.07724	0.48199	0.232314
SYTC	0.429878	1.13797	0.489189	0.239306
SDHX	0.593426	0.826454	0.490439	0.240531
RL29	0.395601	1.2609	0.498813	0.248814
ARF4	0.447429	1.13093	0.506011	0.256048
TKT	0.447429	1.13093	0.506011	0.256048
143GB	0.542194	0.934112	0.50647	0.256512
143G1	0.542194	0.934112	0.50647	0.256512
143GA	0.542194	0.934112	0.50647	0.256512
EIF3A	0.35712	1.43079	0.510965	0.261085
SPB3	0.447429	1.15056	0.514794	0.265013
TCP4	0.447429	1.15704	0.517695	0.268008
CP4AB	0.447429	1.15704	0.517695	0.268008
LYRIC	0.447429	1.15704	0.517695	0.268008
CO3	0.466012	1.117	0.520534	0.270955
PCCB	0.447429	1.20789	0.540446	0.292082
ATPG	1.05037	0.520987	0.547227	0.299458
SPTB2	0.561853	1.00482	0.564561	0.31873
CAC1A	0.615862	0.93269	0.574408	0.329945
CP2A9	0.628877	0.918665	0.577727	0.333769
KCY	2.73518	0.212899	0.582317	0.339093
TALDO	0.556518	1.05889	0.589293	0.347267
SHIP2	0.617749	0.989139	0.611039	0.373369
TBB8	0.707522	0.872096	0.617028	0.380723
IF2	0.972365	0.646181	0.628324	0.394791
TOM70	0.447429	1.41143	0.631513	0.398809
EZRI	0.447429	1.41143	0.631513	0.398809
ACTN2	0.447429	1.41143	0.631513	0.398809
THIL	0.447429	1.41143	0.631513	0.398809
RS6	0.447429	1.41143	0.631513	0.398809
RM12	0.447429	1.41143	0.631513	0.398809
EIF3F	0.447429	1.44361	0.645912	0.417202
SYSC	0.447429	1.44361	0.645912	0.417202
ATPD	0.447429	1.48027	0.662314	0.438659
MYL6B	0.447429	1.48027	0.662314	0.438659
3HAO	0.447429	1.48027	0.662314	0.438659
HNRPD	0.447429	1.48027	0.662314	0.438659
NIT2	0.447429	1.48027	0.662314	0.438659
TFAM	0.447429	1.48027	0.662314	0.438659
H2A5	0.447429	1.48027	0.662314	0.438659
ROAA	0.447429	1.48027	0.662314	0.438659
MX1	0.447429	1.5008	0.671503	0.450916
PSA7	0.447429	1.5008	0.671503	0.450916
PSA1	0.447429	1.5008	0.671503	0.450916
A1AT	0.447429	1.5008	0.671503	0.450916
KNG2	0.447429	1.5008	0.671503	0.450916
HEMO	0.447429	1.5008	0.671503	0.450916
NQO1	0.447429	1.5008	0.671503	0.450916
RAC2	0.447429	1.5008	0.671503	0.450916
RL28	0.447429	1.5008	0.671503	0.450916
ODBB	0.447429	1.5008	0.671503	0.450916
CDC42	0.447429	1.5008	0.671503	0.450916
RL91	0.447429	1.5008	0.671503	0.450916
RAC1	0.447429	1.5008	0.671503	0.450916
PSA7L	0.447429	1.5008	0.671503	0.450916
HUTI	0.447429	1.5008	0.671503	0.450916
PSA7A	0.447429	1.5008	0.671503	0.450916
G3PP1	0.447429	1.5008	0.671503	0.450916
RL92	0.447429	1.5008	0.671503	0.450916
SAMH1	0.447429	1.5008	0.671503	0.450916
HNRPK	0.447429	1.51096	0.676048	0.457041
RAB7	0.447429	1.51096	0.676048	0.457041
YPT7	0.447429	1.51096	0.676048	0.457041
RAB5B	0.447429	1.51096	0.676048	0.457041
CD166	0.447429	1.51096	0.676048	0.457041
YPTC5	0.447429	1.51096	0.676048	0.457041
RL31	0.447429	1.51096	0.676048	0.457041
RAG3D	0.447429	1.51096	0.676048	0.457041
RAG3F	0.447429	1.51096	0.676048	0.457041
RAG3C	0.447429	1.51096	0.676048	0.457041
RAG3E	0.447429	1.51096	0.676048	0.457041
RL35A	0.447429	1.53605	0.687275	0.472347
PCCA	0.447429	1.53605	0.687275	0.472347
CBPA1	0.447429	1.53605	0.687275	0.472347
HUTH	0.447429	1.53605	0.687275	0.472347
RL3	0.447429	1.53605	0.687275	0.472347
MDHG	0.447429	1.53605	0.687275	0.472347
DNAK2	0.447429	1.53605	0.687275	0.472347
PABPA	0.447429	1.5656	0.700494	0.490692
PABP1	0.447429	1.5656	0.700494	0.490692
MOAD	0.447429	1.5656	0.700494	0.490692
PABPB	0.447429	1.5656	0.700494	0.490692
HSP7E	0.797566	0.900897	0.718525	0.516278
MDHM	0.626408	1.2117	0.759018	0.576108
THIO	0.447429	1.72247	0.770681	0.59395
RS4Y2	0.669181	1.15321	0.771705	0.595528
RS4Y1	0.599773	1.28775	0.772358	0.596537
RABC1	0.706394	1.09779	0.775475	0.601362
IF4A	0.447429	1.76129	0.78805	0.621023
ETHE1	0.447429	1.76129	0.78805	0.621023
ODPB	0.447429	1.76129	0.78805	0.621023
TERA2	0.447429	1.76129	0.78805	0.621023
MTHFS	0.447429	1.76129	0.78805	0.621023
HSP75	0.447429	1.78241	0.797501	0.636009
CNDP2	0.447429	1.78241	0.797501	0.636009
F16P1	0.674341	1.18583	0.799654	0.639447
TERA	0.447429	1.79494	0.803106	0.64498
CEAM1	0.447429	1.79494	0.803106	0.64498
USO1	0.447429	1.79494	0.803106	0.64498
ASPH	0.447429	1.79494	0.803106	0.64498
SE1L1	0.447429	1.79494	0.803106	0.64498
ADCK3	0.447429	1.81967	0.814173	0.662877
TPIS	1.09007	0.757159	0.825357	0.681214
LEG7	0.447429	1.852	0.828638	0.686641
EF1G	0.714555	1.18786	0.848792	0.720447
COX6C	1.73424	0.497836	0.863367	0.745403
NHA1	0.704301	1.2307	0.86678	0.751308
RL24	0.875887	0.99093	0.867943	0.753324
ALDOA	0.545018	1.65102	0.899837	0.809707
CATC	0.447429	2.01792	0.902877	0.815187
DDX3X	0.447429	2.0321	0.909221	0.826683
ANK1	0.447429	2.0321	0.909221	0.826683
RS18	0.447429	2.0321	0.909221	0.826683
CMC2	0.76566	1.20177	0.920144	0.846666
RL27	0.447429	2.06005	0.921725	0.849577
RS4	0.813015	1.14169	0.928215	0.861583
APT	1.05399	0.886065	0.933904	0.872176
ARF1	0.447429	2.11103	0.944537	0.89215
ARF3	0.447429	2.11103	0.944537	0.89215
ACTN4	0.871149	1.09647	0.955191	0.912389
UBC	1.32772	0.722673	0.959505	0.920651
RS27A	1.32772	0.722673	0.959505	0.920651
HBB2	1.26432	0.764286	0.966303	0.933742
SPTN2	0.724458	1.33593	0.967829	0.936693
CROM	0.869377	1.1177	0.971698	0.944197
PCBP1	0.801425	1.21995	0.977698	0.955893
CPSM	1.3886	0.718347	0.997493	0.994992
CO6A2	0.447429	2.23573	1.00033	1.00066
PDIA6	1.76548	0.570336	1.00692	1.01388
HBG	1.65995	0.607363	1.00819	1.01645
APOH	0.658605	1.53423	1.01045	1.02101
AT1A1	1.26448	0.808881	1.02281	1.04615
CALL5	0.447429	2.29572	1.02717	1.05509
CPS1	1.42759	0.735316	1.04973	1.10194
ECHA	1.4988	0.7176	1.07554	1.15679
RL7	0.954051	1.1372	1.08494	1.1771
UBIQF	1.1032	0.988457	1.09046	1.18911
UBIQP	1.1032	0.988457	1.09046	1.18911
KAD2	0.791854	1.38169	1.0941	1.19705
RS9	0.802141	1.36643	1.09607	1.20136
PYR1	1.22257	0.908146	1.11027	1.23271
DNAK	0.77513	1.43812	1.11473	1.24263
DHPR	0.968551	1.18364	1.14642	1.31427
TRFL	0.776167	1.48543	1.15294	1.32927
EF1A3	1.73306	0.675877	1.17134	1.37203
QIL1	0.759077	1.54597	1.17351	1.37712
SSRA	0.447429	2.63691	1.17983	1.392
PGM1	0.838063	1.41789	1.18828	1.412
BPHL	1.22651	0.971607	1.19168	1.4201
PTGR1	0.702174	1.70929	1.20022	1.44053
RADI	0.863216	1.44939	1.25114	1.56534
RSSA	2.6216	0.478219	1.2537	1.57177
SQRD	0.693704	1.80735	1.25377	1.57194
GPMA	0.873674	1.48294	1.29561	1.6786
HBB1	2.08884	0.621847	1.29894	1.68725
CALR	1.14503	1.1501	1.31689	1.7342
ADT2	1.26336	1.04412	1.31911	1.74004
ACT	0.891232	1.50564	1.34187	1.80063
NUMA1	0.891232	1.50564	1.34187	1.80063
PYGL	1.43795	0.963093	1.38488	1.91788
PDIA2	0.447429	3.10266	1.38822	1.92715
UBQ12	0.995765	1.40761	1.40165	1.96463
UBQ9	0.995765	1.40761	1.40165	1.96463
ACTN1	0.84203	1.68158	1.41594	2.00489
HBA	1.58788	0.90014	1.42931	2.04293
GLGB	1.5496	0.927521	1.43728	2.06578
HBD	1.99268	0.722026	1.43877	2.07005
TERA1	1.02535	1.40418	1.43977	2.07295
RINI	0.978521	1.488	1.45604	2.12005
PGAM2	1.52768	0.953494	1.45664	2.12179
HSP71	1.34208	1.08964	1.46238	2.13857
RS4X	0.869152	1.70736	1.48395	2.20212
GSTM5	0.92024	1.66266	1.53005	2.34106
A1AT2	1.03777	1.47783	1.53365	2.35208
CO6A3	1.51272	1.01626	1.53732	2.36335
ST1C3	0.869634	1.76977	1.53905	2.36869
CH60	1.0882	1.42278	1.54828	2.39716
MYH6	0.438445	3.55003	1.5565	2.42268
ACADS	0.965091	1.66221	1.60418	2.57339
UBQ4	1.10138	1.46342	1.61179	2.59786
UBQ11	1.10138	1.46342	1.61179	2.59786
UBIQ	1.10138	1.46342	1.61179	2.59786
UBQ3	1.10138	1.46342	1.61179	2.59786
TRY2	1.34477	1.23493	1.6607	2.75791
TRY1	0.766623	2.21412	1.6974	2.88116
RL18	1.21975	1.41755	1.72906	2.98966
SPTN1	1.21	1.44308	1.74613	3.04896
ACADV	1.26384	1.40331	1.77356	3.14553
REF	1.15187	1.55311	1.78898	3.20045
RLA1	1.10746	1.66196	1.84056	3.38765
GSTO1	0.867324	2.16993	1.88203	3.54203
MYSN	0.869345	2.17632	1.89197	3.57957
H2A	0.868799	2.18903	1.90183	3.61695
HYOU1	0.933376	2.03937	1.9035	3.62332
LYSC	0.869634	2.21101	1.92277	3.69705
PSB4	0.869634	2.21101	1.92277	3.69705
CPT1A	0.869602	2.24793	1.9548	3.82125
IPYR	0.869602	2.24793	1.9548	3.82125
SYG	0.837854	2.33914	1.95986	3.84103
RL7A	0.834429	2.35332	1.96368	3.85605
GDIR1	0.858613	2.32481	1.99611	3.98447
PPIB	1.52462	1.31001	1.99727	3.98908
PSB2	0.8544	2.3505	2.00826	4.03312
GGT1	0.860656	2.33628	2.01074	4.04306
PHB3	0.84649	2.38957	2.02274	4.0915
RAS3	0.84649	2.38957	2.02274	4.0915
1433F	0.84649	2.38957	2.02274	4.0915
RAP1	0.84649	2.38957	2.02274	4.0915
PHB1	0.84649	2.38957	2.02274	4.0915
GLPK	0.84649	2.38957	2.02274	4.0915
RAB7A	0.849581	2.41143	2.0487	4.19718
TLN1	0.849581	2.41143	2.0487	4.19718
RL12	0.845941	2.42761	2.05361	4.21732
RL12A	0.845941	2.42761	2.05361	4.21732
EF1B	0.845941	2.42761	2.05361	4.21732
RL121	0.845941	2.42761	2.05361	4.21732
143B2	0.806708	2.54844	2.05585	4.2265
SAR1A	0.829474	2.48543	2.0616	4.25018
RPN1	0.829474	2.48543	2.0616	4.25018
GBB1	0.852324	2.42492	2.06682	4.27174
GBB2	0.852324	2.42492	2.06682	4.27174
GBB	0.852324	2.42492	2.06682	4.27174
ERP29	0.852324	2.42492	2.06682	4.27174
GBB4	0.852324	2.42492	2.06682	4.27174
ACSM1	0.668674	3.09424	2.06904	4.28091
RL6	0.805763	2.58976	2.08674	4.35447
RL15	0.805763	2.58976	2.08674	4.35447
DED1	0.85608	2.44095	2.08965	4.36664
VWA8	0.730767	2.86394	2.09287	4.38012
MTCH2	1.07453	1.95233	2.09785	4.40096
IF5A1	0.729601	2.90111	2.11665	4.48021
HBB	2.43297	0.876274	2.13195	4.54522
PDIA4	1.08932	1.96797	2.14375	4.59566
GRP78	1.9974	1.08602	2.16921	4.70549
RS7	0.868831	2.52105	2.19037	4.7977
ATPB	2.45346	0.903709	2.21721	4.91603
GSBP	1.84924	1.20152	2.2219	4.93685
SEC4	0.869602	2.58496	2.24789	5.053
RAB1	0.869602	2.58496	2.24789	5.053
YPT1	0.869602	2.58496	2.24789	5.053
RAB1B	0.869602	2.58496	2.24789	5.053
RAB1C	0.869602	2.58496	2.24789	5.053
FIBB	0.859429	2.68482	2.30741	5.32415
USMG5	1.85574	1.24511	2.3106	5.33888
FINC	0.854151	2.72901	2.33099	5.4335
LRC59	0.859649	2.72683	2.34412	5.49489
GEPH	0.731843	3.22342	2.35904	5.56507
HPRT	0.776167	3.04089	2.36024	5.57073
SND1	2.057	1.14854	2.36255	5.58162
FKB11	0.795744	2.98185	2.37279	5.63014
UK114	1.88907	1.26336	2.38657	5.69573
EF1A0	2.5157	0.951954	2.39483	5.73521
CASA1	0.840403	2.86987	2.41185	5.81701
XDH	1.56511	1.56192	2.44459	5.97601
ETFD	1.53432	1.59395	2.44563	5.98111
NLTP	1.72216	1.44915	2.49567	6.22839
SRP72	1.02794	2.4489	2.51731	6.33687
VIGLN	2.13253	1.19679	2.55219	6.51367
RAB1A	0.859021	2.98003	2.5599	6.55311
MIA3	0.807572	3.21723	2.59815	6.75036
CARB	1.95195	1.33467	2.6052	6.78706
SPTA1	1.19757	2.19219	2.6253	6.89221
HGB1A	1.13053	2.35175	2.65873	7.06884
PDIA1	1.93892	1.3888	2.69278	7.25106
RL10A	1.88107	1.46626	2.75815	7.60739
EF1A1	0.865409	3.18903	2.75982	7.61659
ETFB	2.60906	1.0682	2.787	7.76737
DAD1	1.38143	2.03914	2.81692	7.93507
THCA	1.38331	2.06005	2.84969	8.12075
PHB4	1.12355	2.53854	2.85218	8.13492
HMGB1	1.24588	2.2903	2.85344	8.1421
RS2	1.74836	1.63301	2.85509	8.15156
YPTC1	1.13442	2.72683	3.09338	9.56899
MYH11	1.25127	2.52669	3.16158	9.99556
SSRD	0.778951	4.11437	3.20489	10.2713
PYC	1.6482	2.15006	3.54374	12.5581
FLNB	1.32212	2.68404	3.54862	12.5927
CP2CN	2.23136	1.59227	3.55292	12.6232
RP1BL	1.17901	3.12763	3.68751	13.5978
ILEU	1.71988	2.15381	3.70428	13.7217
HPT	2.27901	1.63543	3.72717	13.8918
RS15A	2.80688	1.41661	3.97625	15.8106
LRP1	1.30382	3.07895	4.01439	16.1154
EF1D	1.29568	3.10601	4.02439	16.1957
SUHB	0.961658	4.24717	4.08432	16.6817
NUCG	1.59636	2.65306	4.23525	17.9374
G3P1	1.59636	2.65306	4.23525	17.9374
G3P4	1.59636	2.65306	4.23525	17.9374
THIM	1.44297	2.98914	4.31325	18.6041
RAB5C	1.52959	2.854	4.36544	19.0571
OST48	1.39126	3.1811	4.42574	19.5872
EF1A	1.54061	2.87578	4.43045	19.6289
CMC1	1.55129	2.86196	4.43973	19.7112
SUCB1	1.55533	2.87381	4.46973	19.9785
RL9	1.55362	2.89724	4.50121	20.2609
TFR1	1.45457	3.09592	4.50324	20.2791
RS3A	1.51942	3	4.55825	20.7777
G6PI	1.32066	3.47119	4.58427	21.0155
PPIA	1.54745	2.99639	4.63675	21.4995
PSB6	1.54076	3.11437	4.79849	23.0255
PDIA3	2.00174	2.51312	5.03062	25.3071
RL8	1.57122	3.20477	5.03539	25.3551
ANXA4	1.58037	3.20163	5.05978	25.6014
ACSL1	1.55642	3.38128	5.26271	27.6961
RS22	2.97062	1.77602	5.27587	27.8348
S27A2	2.10127	2.56013	5.37954	28.9394
KAD	2.50169	2.17313	5.43649	29.5554
ENPP1	2.04191	2.80344	5.72438	32.7685
CAH2	2.45717	2.444	6.00533	36.064
GDE	1.57316	3.8268	6.02019	36.2426
FIBA	2.31336	2.7845	6.44157	41.4938
TRY3	2.82102	2.43829	6.87848	47.3135
RRBP1	2.65758	2.59473	6.8957	47.5507
CO6A1	1.79129	3.87873	6.94792	48.2736
NGAL	1.72538	4.03386	6.95995	48.4409
RL22	2.75203	2.58496	7.11389	50.6074
EF2	2.16115	3.46074	7.47919	55.9382
TBB1	2.92082	2.56968	7.50556	56.3334
MYH9	2.8962	2.62835	7.61222	57.9458
S10AC	2.76195	2.88362	7.96443	63.4321
RAPA	2.22185	3.80735	8.45937	71.5609
RAP1A	2.22185	3.80735	8.45937	71.5609
RAP1B	2.22185	3.80735	8.45937	71.5609
S10A9	2.50446	3.54473	8.87763	78.8122
FIBG	2.73755	3.55582	9.73422	94.7551
FLNA	1.87452	5.29205	9.92004	98.4072
TBB	3	3.37156	10.1147	102.307
A2MG	1.73166	6.20535	10.7455	115.467
AATM	2.84164	3.83086	10.8859	118.503
AMPN	3	4.44692	13.3408	177.976
