# Supplementary material for: Co-activation of Akt, Nrf2, and NF-κB signals under UPRER in torpid Myotis ricketti bats for survival
Source: Commun Biol. 2020 Nov 11;3:658. doi: 10.1038/s42003-020-01378-2 (PMC7658203; doi:10.1038/s42003-020-01378-2)
Supplement: Supplementary file 5 — Supplementary Data 2 [file 42003_2020_1378_MOESM5_ESM.xlsx]

## Sheet: Data from IPA analysis
Ingenuity Canonical Pathways	-log(p-value)	Ratio	z-score	Molecules
Mitochondrial Dysfunction	61.5	0.497	#NUM!	ACO1,ACO2,ACPM,AIF1,ATP5E,ATP5I,ATP5PB,ATPA,ATPB,ATPD,ATPD,ATPG,ATPG,ATPK,ATPO,CAT,COX2,COX4I1,COX5A,COX5B,COX6A1,COX6B1,Cox6c,COX6C,COX7A1,COX7A2,COX7C,CPT1A,CQCRC6,CYB5,CYB5R3,CYC,FIS1,GPDA,HSD17B10,LRRK2,MAOB,NDUFA10,NDUFA12,NDUFA13,NDUFA2,NDUFA4,NDUFA5,NDUFA6,NDUFA7,NDUFA8,NDUFA9,NDUFB10,NDUFB11,NDUFB3,NDUFB4,NDUFB6,NDUFB7,NDUFB8,NDUFB9,NDUFS1,NDUFS2,NDUFS3,NDUFS4,NDUFS6,NDUFS7,NDUFS8,NDUFV1,…
Oxidative Phosphorylation	43.1	0.367	-5.376	ATPA,COX6A1,ATPG,COX2,ATPK,ATP5I,COX4I1,COX6B1,ATPA1,COX7A1,UQCRC7,ATPB,CYC,CYB5,UQCRC8,NDUFA4,COX6C,SDHA,ATP5PB,UQCRC2,NDUFV1,NDUFS1,UQCRC1,NDUFV2,SDHB,NDUFS3,NDUFA12,UQCRFS1,NDUFA9,COX5A,NDUFA10,NDUFA13,NDUFA7,NDUFA2,NDUFA6,NDUFS7,COX5B,NDUFB9,NDUFB4
EIF2 Signaling	42.4	0.326	2.378	GRP78,ACT,SIT4,ACTY,EIF4A1,RPL9,RPL8,RPS3A,RPL22,RPL10A,RPS2,RPS15A,RPL18,RPL14,RPS27A,RPSA,RPL11,RPS23,EIF4A2,RPS7,RPL13,RPS20,RPS13,RPL21,RPL36,RPS8,RPL12,RPL28,RPS6,RPL15,RPL10,RPS25,RPL6,RPL13A,RPL24,RPLP1,RPS18,EIF4G1,RPL7A,RPS4X,RPL7,RPS28,RPL27A,RPL35,RPL18A,RPS9,EIF3A,RPS17,RPS12,RPS5,RPL31,RPS24,ACTB,RPL17,RPS10,RPL23,RPL27,EIF3F,RPS4Y1,RPS16,EIF4A1,RPS4Y2,RPLP0,RPS14,RPS19,RPL4,RPL19,RP…
LPS/IL-1 Mediated Inhibition of RXR Function	27.5	0.279	2.646	SULT3A1,ALDH1L1,MAOB,SULT1C3,ALDH6A1,ALDH7A1,ALDH9A1,PAPSS2,GSTK1,SULT1C4,GSTT2B,HMGCS2,ALDH5A1,SULT1D1,CYP3A12,SULT1A1,APOC1,CYP2C18,ACSL1,SLC27A2,GSTK1,HMGCS2,CYP2C9,ABCA1,ALDH3A2,ACSL5,ALDH3A1,CPT1A,FMO2,ACSL6,ALDH8A1,CPT2,ALDH3B1,ACOX3,CYP4A11,APOE,GSTM5,FMO5,GSTT1,FMO1,GSTO1,ALDH3B2,ALDH1A1,GSTA3,ALDH2,SULT2A1,CAT,GSTA1,GSTA1,GSTA4,ALDH1B1,ACOX2,GSTM1,CYP2C19,SCARB1,GSTM3,GSTP1,ALDH1A3,ACOX1
Sirtuin Signaling Pathway	24.7	0.137	2.257	NDUFA4,SDHB,NDUFA9,NDUFA7,HMGCS2,LDHB,NDUFA2,NDUFS1,NDUFB9,SOD2,OTC,NDUFA10,UQCRFS1,AATM,ATPB,PGK1,SDHA,NDUFV1,NDUFB4,PPIF,NDRG1,NDUFS7,ATPA,PGAM2,PCK1,VDAC3,NDUFA13,H3F3A/H3F3B,ATP5F1B,NDUFV2,NDUFA6,UQCRC2,CYC,HIST1H1T,NDUFA12,LDHA,NDUFS3,ADT2,VDAC1,CPS1
TCA Cycle II (Eukaryotic)	14.8	0.667	-2.121	SDHA,SDHB,ACO2,SDHC,MDH1,OGDHL,DHTKD1,DLST,DLD,MDH2,FH,OGDH,ACO1
mTOR Signaling	13.2	0.204	#NUM!	RPS3A,RPS23,RPS18,PPIA,PPIB,PPIC,PPIE,PPIF,EIF4A2,EIF4G1,RPS4X,RPS11,RPS28,RPS7,RPS20,RPS13,RPS9,EIF3A,RPS2,RPS17,RPS3,RPS12,RPS5,RPS24,RPS19,RHOC,RPS8,RAC1,RPS10,RPS6,RPS15,EIF3F,RPS4Y1,RPS16,RPS26,RHOA,EIF4A1,RPS27A,RPS4Y2,RPS15A,RPS25,RPSA,RPS14
Fatty Acid α-oxidation	8.33	0.273	-2.449	ALDH1B1,ALDH2,ALDH1A1,ALDH1A3
Fatty Acid β-oxidation I	6.34	0.156	2.236	SLC27A2,SCP2,HADHA,ACSL1,ACAA2
Superpathway of Methionine Degradation	5.29	0.108	2	DLD,AATC,AATM,SUOX
PPARα/RXRα Activation	4.07	0.0656	2.447	ACOX1,HSP90B,AATM,CYP2C18,GPD1L,PDIA3,CYP2C23,CYP2C19,HSP90A1,ACAA1,HSP90A
eNOS Signaling	3.77	0.0655	2	HSPA2,HSPA4,HSP70.1,GRP75,CALM1 (includes others),HSPA8,HSP90B,GRP78,HSP90B3,HSP90A
GP6 Signaling Pathway	3.29	0.0373	2.236	RAP1A,RAP1B,RAPA,COL6A1,COL6A1,COL6A2,COL6A3,FGA,FGG
Unfolded protein response	3.18	0.0545	2.326	PDI,PDIA2,PDIA3,PDIA4,PDIA5,PDIA6,GRP78
PI3K/AKT Signaling	2.74	0.062	2.342	1433T,1433G,1433B2,1433Z,1433E,ITGB1,HSP90B,HSP90A,HSP90A1
