# Supplementary material for: Co-activation of Akt, Nrf2, and NF-κB signals under UPRER in torpid Myotis ricketti bats for survival
Source: Commun Biol. 2020 Nov 11;3:658. doi: 10.1038/s42003-020-01378-2 (PMC7658203; doi:10.1038/s42003-020-01378-2)
Supplement: Supplementary file 6 — Supplementary Data 3 [file 42003_2020_1378_MOESM6_ESM.xlsx]

## Sheet: 001
Protein Name	UID	Generic UID	Gene	Class	Tropid	2H	24H	Active
78 kDa glucose-regulated protein	Q3S4T7	P11021	GRP78	1	1.00589	0.726841	-0.174005	-1.55872
Heat shock protein HSP 90-alpha	P30946	P07900	HSP90A	1	-1.08184	-0.873554	0.699529	1.25586
Heat shock 70-related protein 1, mitochondrial	P12076	P16627	HSP70.1	1	0.753453	0.722573	0.216154	-1.69218
Heat shock protein 90 homolog	O43109	P08238	HSP90	1	-1.26649	0.0457187	-0.297573	1.51834
Protein disulfide-isomerase	Q5R5B6	Q5R5B6	PDI	2	0.636808	0.470513	0.621077	-1.7284
Protein disulfide-isomerase A3	P86235	P30101	PDIA3	2	1.05428	0.122283	0.456083	-1.63265
Protein disulfide-isomerase A6	Q15084	Q15084	PDIA6	2	-0.20452	-0.194992	1.58546	-1.18595
Peptidyl-prolyl cis-trans isomerase A	P62938	P62937	PPIA	2	0.0584653	0.638247	0.945189	-1.6419
Peptidyl-prolyl cis-trans isomerase B	P24367	P23284	PPIB	2	0.560022	0.810234	0.337392	-1.70765
Dolichyl-diphosphooligosaccharide--protein glycotransferase	P61803	P61803	DAD1	2	0.63352	1.01946	-0.0540937	-1.59888
Josephin-2	Q8TAC2	Q8TAC2	JOSD2	3	-1.71817	0.488302	0.451861	0.778003
Proteasome subunit beta type-4	Q3T108	P28070	PSMB4	3	0.364332	1.47501	-0.919673	-0.919673
Proteasome subunit beta type-6	P28072	P28072	PSMB6	3	0.717107	-0.327001	1.09	-1.48011
Polyubiquitin	P0CG69	P0CG69	UB	3	1.17907	-0.908386	0.799534	-1.07022
Polyubiquitin-B	P0CG47	P0CG47	UBB	3	1.04978	-0.784091	0.927314	-1.193
Polyubiquitin-C	P0CG68	P0CG48	UBC	3	1.17907	-0.908386	0.799534	-1.07022
Apoptosis-inducing factor 1, mitochondrial	O95831	O95831	AIF1	4	-0.970784	-0.970784	1.31013	0.631439
Cytochrome c	P00013	P99999	CYCS	4	-1.27065	-0.678135	0.85888	1.08991
Peptidyl-prolyl cis-trans isomerase F, mitochondrial	P30404	P30405	PPIF	4	-1.29831	0.791146	-0.629557	1.13672
Alpha-2-macroglobulin	Q7SIH1	P01023	A2M	5	-0.476115	-0.0314958	1.60353	-1.09591
Haptoglobin	P00738	P00738	HP	5	-0.100894	1.30486	0.281878	-1.48584
Vigilin	Q8VDJ3	Q00341	VIGLN	5	1.51059	-0.662093	0.253895	-1.1024
Elongation factor 1	P86933	P68104	EEF1	6	0.892066	0.281062	0.517317	-1.69045
Elongation factor 2	P13060	P13639	EEF2	6	0.868322	1.11446	-0.853039	-1.12974
60S ribosomal protein L10a	Q4R5P3	P62906	RPL10A	6	0.15684	1.54287	-0.575566	-1.12414
60S ribosomal protein L14	P50914	P50914	RPL14	6	0.888246	1.01738	-0.52839	-1.37723
60S ribosomal protein L18	Q07020	Q07020	RPL18	6	0.0822494	0.777726	0.798548	-1.65852
60S ribosomal protein L19	Q3T0W9	P84098	RPL19	6	-0.96625	-0.327957	-0.38278	1.67699
60S ribosomal protein L22	P47198	P35268	RPL22	6	1.14736	0.747236	-0.540799	-1.35379
60S ribosomal protein L4	Q28346	P36578	RPL4	6	-1.60042	-0.0869384	0.904915	0.782445
60S ribosomal protein L8	Q6P0V6	P62917	RPL8	6	0.298548	1.25745	-0.0299658	-1.52604
60S ribosomal protein L9	P32969	P32969	RPL9	6	1.22545	-0.985501	0.745553	-0.985501
60S acidic ribosomal protein P2	P05387	RPLP2	RPLP2	6	-1.51412	0.69934	-0.258359	1.07314
Ribosome-binding protein 1	Q28298	Q9P2E9	RRBP1	6	1.62566	-0.0276658	-0.599399	-0.998594
14-3-3 protein epsilon	P62261	P62258	1433E	7	0.959468	0.609211	-1.64396	0.0752838
14-3-3 protein zeta	Q6P4Z5	P63104	1433Z	7	-0.101717	1.65849	-0.661519	-0.89525
Endonuclease G, mitochondrial	Q14249	Q14249	ENDOG	7	1.08753	0.427334	0.104914	-1.61977
Neutrophil gelatinase-associated lipocalin	P80188	P80188	NGAL	7	0.678639	0.478372	0.570683	-1.72769
Ras-related protein Rap-1A	P62833	P62834	RAP1A	7	1.20562	0.141083	0.226588	-1.57329
Ras-related protein Rap-1B	P61223	P61224	RAP1B	7	1.29348	0.0717774	0.15098	-1.51624
Protein S100-A12	P79105	P80511	S100A12	7	1.31462	0.35302	-0.218742	-1.4489
Protein S100-A9	P28783	P06702	S100A9	7	0.943161	0.725738	-0.0627181	-1.60618
AN1-type zinc finger protein 6	Q5R7S6	Q6FIF0	ZFAND6	7	-1.1529	0.279109	-0.614571	1.48836
Annexin A4	P50994	P09525	ANXA4	8	1.2432	0.722632	-0.982917	-0.982917
Collagen alpha-3(VI) chain	P12111	P12111	CO6A3	8	1.52511	-1.23461	0.0866805	-0.377177
Fibrinogen alpha chain	P02671	P02671	FGA	8	1.05872	0.877744	-0.626386	-1.31008
Filamin-A	P21333	P21333	FLNA	8	1.67979	-0.316324	-0.40904	-0.954426
Myosin-9	Q258K2	P35579	MYH9	8	1.33602	0.218958	-0.08534	-1.46964
Myosin regulatory light chain 12A	P19105	P19105	MYL12A	8	-1.69669	0.282024	0.85062	0.564047
Radixin	P26043	P35241	RDX	8	1.67431	-0.767172	-0.767172	-0.139964
Tubulin beta-1 chain	A2AQ07	Q9H4B7	TUBB1	8	0.708449	0.41456	0.599457	-1.72247
Actin	P12716	P68133	ACT	8	-0.518128	-0.891679	1.69047	-0.28066
Catalase	P00432	P04040	CAT	9	-1.11001	-0.596632	0.162097	1.54455
Glutathione peroxidase 1	Q865R2	P07203	GPX1	9	-0.707796	0.0857366	1.5952	-0.973142
Glutathione S-transferase A1	Q08392	P08263	GSTA1	9	-1.03435	-0.82374	0.41655	1.44154
Glutathione S-transferase A3	Q16772	Q16772	GSTA3	9	-1.32902	-0.485068	0.486942	1.32714
Glutathione S-transferase A4	P24472	O15217	GSTA4	9	-0.906854	-0.326103	-0.458506	1.69146
Glutathione S-transferase kappa 1	Q9Y2Q3	Q9Y2Q3	GSTK1	9	1.34008	0.546084	-0.690911	-1.19525
Glutathione S-transferase Mu 1	Q9N0V4	P09488	GSTM1	9	-0.936213	-0.425254	-0.323226	1.68469
Glutathione S-transferase Mu 3	P19639	P21266	GSTM3	9	-0.976384	-0.145829	-0.533364	1.65558
Glutathione S-transferase P	Q28514	P09211	GSTP1	9	-1.47507	1.15774	-0.306871	0.624203
Glutathione S-transferase theta-2B	P0CG30	GSTT2B	GSTT2B	9	0.279989	0.440529	-1.67707	0.956549
Peroxiredoxin-1	Q06830	Q06830	PRDX1	9	-0.164021	1.67178	-0.609706	-0.898054
Thioredoxin-dependent peroxide reductase, mitochondrial	P35705	P30048	PRDX3	9	-0.665053	-0.75941	1.70381	-0.279347
Peroxiredoxin-5, mitochondrial	P30044	P30044	PRDX5	9	-1.73113	0.56052	0.629155	0.541455
Peroxiredoxin-6	P30041	P30041	PRDX6	9	-1.4545	-0.118002	1.34933	0.223178
Superoxide dismutase [Cu-Zn]	P00441	P00441	SOD1	9	1.01614	-0.0806458	-1.591	0.655506
Superoxide dismutase [Mn]	P09671	P04179	SOD2	9	-0.167713	1.30772	-1.46776	0.327752
NAD(P)H dehydrogenase [quinone] 1	P15559	P15559	NQO1	9	-0.413337	-0.674679	1.13047	-0.32046
ADP/ATP translocase 1	P48962	P12235	ADT1	10	-0.133371	-0.769837	1.6726	-0.769395
ADP/ATP translocase 2	Q09073	P05141	ADT2	10	-0.178233	-0.815404	1.68208	-0.688443
ADP/ATP translocase 3	P12236	P12236	ADT3	10	-0.0770072	-0.662754	1.65074	-0.910979
ADP/ATP translocase 4	Q4R8M0	Q9H0C2	ADT4	10	-0.126065	-0.712919	1.66927	-0.83029
Transferrin receptor protein 1	Q9MYZ3	P02786	TFR1	10	1.67366	-0.13745	-0.768105	-0.768105
Voltage-dependent anion-selective channel protein 1	P45879	P21796	VDAC1	10	-1.59286	0.182578	0.238756	1.17152
Voltage-dependent anion-selective channel protein 3	Q60931	Q9Y277	VDAC3	10	-1.12716	-0.550067	0.124339	1.55289
Hemoglobin subunit alpha	P11757	P69905	HBA	11	1.08738	0.570972	-0.0820005	-1.57635
Hemoglobin subunit beta	P02086	P68871	HBB	11	1.06108	-0.0480966	0.579495	-1.59248
Staphylococcal nuclease domain-containing protein 1	Q5REU4	Q7KZF4	SND1	11	1.63083	-0.211877	-1.08947	-0.329482
Bile salt sulfotransferase	P52842	SULT2A1	SULT2A1	11	-1.17289	-0.700532	0.501561	1.37186
