# Supplementary material for: Co-activation of Akt, Nrf2, and NF-κB signals under UPRER in torpid Myotis ricketti bats for survival
Source: Commun Biol. 2020 Nov 11;3:658. doi: 10.1038/s42003-020-01378-2 (PMC7658203; doi:10.1038/s42003-020-01378-2)
Supplement: Supplementary file 7 — Supplementary Data 4 [file 42003_2020_1378_MOESM7_ESM.xlsx]

## Sheet: 001
Protein Name	UID	Generic UID	Gene	Class	Tropid	2H	24H	Active
Fructose-bisphosphate aldolase B	P79226	P05062	ALDOB	1	-0.988053	-0.147175	-0.518138	1.65337
Alpha-enolase	P51913	P06733	ENOA	1	-0.850055	-1.05748	0.54157	1.36596
L-lactate dehydrogenase A chain	P42120	P00338	LDHA	1	-1.12204	-0.198334	-0.296365	1.61674
Phosphoenolpyruvate carboxykinase, cytosolic [GTP]	P35558	P35558	PCK1	1	-1.32392	-0.606807	1.05244	0.878293
Phosphoglycerate kinase 1	P00558	P00558	PGK1	1	-0.82049	-1.15158	1.15356	0.81851
Phosphoglycerate kinase 2	P09041	P07205	PGK2	1	-1.22265	-0.224078	-0.115799	1.56253
Glucose-6-phosphate isomerase	P06745	P06744	G6PI	2	0.687169	1.26992	-0.978545	-0.978545
Glyceraldehyde-3-phosphate dehydrogenase 1	P49433	P49433	GAPDH1	2	-1.45112	-0.327161	1.21014	0.568134
Glyceraldehyde-3-phosphate dehydrogenase 4	P17331	P17331	GAPDH4	2	0.658257	1.29105	-0.974652	-0.974652
Pyruvate carboxylase, mitochondrial	Q29RK2	Q92824	PC	2	0.621972	-0.425883	1.2082	-1.40429
Phosphoglycerate mutase 2	Q32KV0	P15259	PGAM2	2	0.436973	1.3099	-0.340778	-1.40609
1,4-alpha-glucan-branching enzyme	Q04446	Q04446	GBE1	3	1.21567	-0.730598	0.724609	-1.20968
Glycogen debranching enzyme	Q2PQH8	Q9NZC3	GDE	3	0.560547	-0.289513	1.19963	-1.47066
Glycogen phosphorylase, liver form	Q5MIB5	P06737	PYGL	3	1.02689	0.969827	-1.07421	-0.922502
Prolow-density lipoprotein receptor-related protein 1	Q07954	Q07954	LRP1	4	0.437739	0.507199	0.77346	-1.7184
Scavenger receptor class B member 1	Q8SQC1	Q8WTV0	SCARB1	4	-1.11726	-0.770208	0.509433	1.37804
Non-specific lipid-transfer protein	O62742	P22307	SCP2	4	0.457943	0.086439	1.07589	-1.62027
3-ketoacyl-CoA thiolase, mitochondrial	P42765	P42765	ACAA2	5	0.123782	-0.181079	1.43404	-1.37674
Acyl-CoA dehydrogenase family member 10	Q6JQN1	Q6JQN1	ACAD10	5	-0.839003	-1.1418	1.11404	0.866759
Peroxisomal acyl-coenzyme A oxidase 1	P07872	Q15067	ACOX1	5	-0.99649	-0.99649	1.11487	0.878109
Peroxisomal acyl-coenzyme A oxidase 2	Q99424	Q99424	ACOX2	5	-0.727307	-0.143678	-0.803675	1.67466
Long-chain-fatty-acid--CoA ligase 1	Q9JID6	P33121	ACSL1	5	0.697112	-0.582796	1.20138	-1.3157
Delta(3,5)-Delta(2,4)-dienoyl-CoA isomerase, mitochondrial	Q5RFG0	Q13011	ECH1	5	-0.967452	-0.209189	-0.490576	1.66722
Trifunctional enzyme subunit alpha, mitochondrial	Q29554	P40939	HADHA	5	0.0107559	1.45724	-0.101995	-1.366
Enoyl-CoA hydratase, mitochondrial	Q8BH95	P30084	ECHM	5	-1.20173	-0.758936	1.15025	0.810424
Peroxisomal bifunctional enzyme	Q5R5M8	Q08426	ECHP	5	-0.811158	-0.682035	-0.192029	1.68522
Electron transfer flavoprotein subunit beta	Q68FU3	Q8IXQ9	ETFB	5	1.38183	0.521104	-0.886655	-1.01628
3-hydroxyacyl-CoA dehydrogenase type-2	O02691	Q99714	HSD17B10	5	-1.72247	0.66862	0.402943	0.650908
Peroxisomal multifunctional enzyme type 2	P97852	P51659	HSD17B4	5	-1.68719	0.285573	0.48915	0.912461
Very long-chain acyl-CoA synthetase	O35488	O14975	SLC27A2	5	1.25092	0.468739	-0.252835	-1.46682
Alpha-methylacyl-CoA racemase	Q9UHK6	Q9UHK6	AMACR	6	-0.57735	-0.57735	-0.57735	1.73205
2,4-dienoyl-CoA reductase, mitochondrial	Q16698	Q16698	DECR1	6	-1.57378	0.295531	0.0828304	1.19542
Enoyl-CoA delta isomerase 2, mitochondrial	O75521	O75521	ECI2	6	-1.28093	-0.0724411	-0.171302	1.52467
Cytochrome P450 1A1	Q3LFU0	P04798	CYP1A1	7	-0.72068	-0.72068	-0.259749	1.70111
Cytochrome P450 2C18	P33260	P33260	CYP2C18	7	-1.13633	0.375259	-0.686779	1.44785
Cytochrome P450 2C19	P33261	P33261	CYP2C19	7	-1.17653	0.35114	-0.624574	1.44996
Cytochrome P450 2C23	P24470	Q8CIE7	CYP2C23	7	0.349488	1.12982	0.128449	-1.60775
Cytochrome P450 3A12	P24463	P24463	CYP3A12	7	-0.79431	-0.0648417	-0.79431	1.65346
Estradiol 17-beta-dehydrogenase 12	Q53GQ0	Q53GQ0	HSD17B12	7	-0.775887	-0.775887	-0.1163	1.66807
Prostaglandin E synthase 2	Q66LN0	Q9H7Z7	PGES2	7	-1.26547	-0.397784	0.176978	1.48628
NADPH--cytochrome P450 reductase	P16435	P16435	POR	7	-1.03339	-0.661928	0.120704	1.57461
Tricarboxylate transport protein, mitochondrial	P53007	P53007	SLC25A1	7	-1.17351	-0.387549	-0.0113831	1.57244
Hydroxymethylglutaryl-CoA synthase, mitochondrial	P54868	P54868	HMGCS2	7	-1.1839	-0.74275	1.27213	0.65452
D-beta-hydroxybutyrate dehydrogenase, mitochondrial	P86198	Q02338	BDH	7	-0.806315	-0.587641	1.70519	-0.311232
Aspartate aminotransferase, cytoplasmic	P00504	P17174	AATC	8	-1.14279	-0.840469	1.09406	0.889204
Aspartate aminotransferase, mitochondrial	P00506	P00505	AATM	8	0.522847	-0.232673	1.20221	-1.49238
Fumarylacetoacetase	P16930	P16930	FAH	8	1.41854	0.418413	-1.16893	-0.668023
Homogentisate 1,2-dioxygenase	O09173	Q93099	HGD	8	-0.522587	-0.425001	1.71824	-0.770657
Isovaleryl-CoA dehydrogenase, mitochondrial	Q3SZI8	P26440	IVD	8	-0.811407	-0.811407	-0.0151748	1.63799
Phenylalanine-4-hydroxylase	P00439	P00439	PAH	8	1.50596	0.212793	-1.18322	-0.535538
Agmatinase, mitochondrial	Q9BSE5	Q9BSE5	AGMAT	9	-1.24635	-0.667711	0.666371	1.24769
Carbamoyl-phosphate synthase [ammonia], mitochondrial	Q8C196	P31327	CPS1	9	0.551162	-0.44013	1.26667	-1.3777
Mitochondrial ornithine transporter 1	Q9Y619	Q9Y619	ORNT1	9	-1.633	0.217555	0.33075	1.0847
Ornithine carbamoyltransferase, mitochondrial	P00480	P00480	OTC	9	-0.462575	0.422712	-1.32293	1.36279
Mitochondrial ornithine transporter 2	Q9BXI2	Q9BXI2	ORNT2	9	0.431162	-1.3777	1.26667	-0.240125
Dihydrolipoyl dehydrogenase, mitochondrial	O08749	P09622	DLD	10	0.585066	-1.00394	1.34127	-0.922391
Isocitrate dehydrogenase [NADP] cytoplasmic	O75874	O75874	IDH1	10	-1.51928	-0.143543	1.21135	0.451472
Succinyl-CoA ligase [ADP-forming] subunit beta, mitochondrial	P86226	Q9P2R7	SUCB1	10	0.944527	0.476406	0.256845	-1.67778
ATP synthase F(0) complex subunit B1, mitochondrial	P13619	P24539	AT5F1	11	-0.5824	-0.366404	-0.765849	1.71465
ATPase inhibitor, mitochondrial	Q9UII2	Q9UII2	ATIF1	11	-1.10527	-0.878781	1.12968	0.854375
ATP synthase subunit alpha	P50001	P25705	ATPA	11	-1.6438	0.922794	0.665833	0.0551712
ATP synthase subunit beta	Q2JX57	P06576	ATPB	11	1.27113	0.598592	-0.562041	-1.30768
Cytochrome c oxidase subunit 2	P00406	P00403	COX2	11	-0.974875	-0.553447	-0.123373	1.65169
Cytochrome c oxidase subunit 6C	Q9CPQ1	P09669	COX6C	11	1.44009	0.297346	-1.27393	-0.463511
NADH dehydrogenase [ubiquinone] 1 alpha subcomplex subunit 12	O97725	Q9UI09	NDUFA12	11	-1.44088	-0.365439	0.621247	1.18507
NADH dehydrogenase [ubiquinone] 1 alpha subcomplex subunit 13	Q95KV7	Q9P0J0	NDUFA13	11	-1.37007	-0.510881	0.724943	1.15601
NADH dehydrogenase [ubiquinone] 1 alpha subcomplex subunit 2	Q4R5E2	O43678	NDUFA2	11	-1.65343	0.0652056	0.812742	0.775481
NADH dehydrogenase [ubiquinone] 1 alpha subcomplex subunit 4	Q62425	O00483	NDUFA4	11	0.760377	0.30307	0.643971	-1.70742
NADH dehydrogenase [ubiquinone] 1 alpha subcomplex subunit 6	Q9CQZ5	P56556	NDUFA6	11	-0.57735	-0.57735	-0.57735	1.73205
NADH dehydrogenase [ubiquinone] 1 alpha subcomplex subunit 7	Q0MQA6	O95182	NDUFA7	11	-1.73134	0.557614	0.549984	0.62374
NADH-ubiquinone oxidoreductase 75 kDa subunit, mitochondrial	P28331	P28331	NDUFS1	11	-1.37007	-0.510881	0.724943	1.15601
Succinate dehydrogenase [ubiquinone] flavoprotein subunit, mitochondrial	P31040	P31040	SDHA	11	-0.716538	-0.649458	1.71542	-0.349427
Succinate dehydrogenase [ubiquinone] iron-sulfur subunit, mitochondrial	P21913	P21912	SDHB	11	-1.15082	-0.688941	0.415584	1.42417
Adenylate kinase	C4L8U2	P55263	ADK	12	1.65127	-0.0575417	-0.796865	-0.796865
Retinal dehydrogenase 1	P51977	P00352	ALDH1A1	12	-0.802272	-1.07948	0.482292	1.39946
Retinol dehydrogenase 16	O75452	O75452	RDH16	12	-0.777175	-0.777175	-0.112767	1.66712
Mitochondrial dicarboxylate carrier	Q9UBX3	Q9UBX3	SLC25A10	12	-1.23108	-0.711096	0.755721	1.18645
Mitochondrial glutamate carrier 2	Q9H1K4	Q9H1K4	SLC25A18	12	-1.39084	-0.502968	1.0452	0.848608
UDP-glucuronosyltransferase 2A1	Q9Y4X1	Q9Y4X1	UD2A1	12	-1.48292	-0.0948883	0.265844	1.31197
Xanthine dehydrogenase/oxidase	P80457	P47989	XDH	12	1.48776	0.156901	-0.369839	-1.27482
