# Supplementary material for: Co-activation of Akt, Nrf2, and NF-κB signals under UPRER in torpid Myotis ricketti bats for survival
Source: Commun Biol. 2020 Nov 11;3:658. doi: 10.1038/s42003-020-01378-2 (PMC7658203; doi:10.1038/s42003-020-01378-2)
Supplement: Supplementary file 8 — Supplementary Data 5 [file 42003_2020_1378_MOESM8_ESM.xlsx]

## Sheet: Records of Mice
Mice & groups		Body weight (g) | Rectal temperature (oC)					Other indexes
		Day 1	Day 3	Day 5	Day 7	Day 9	Food Consumption (g)
1	Control	28.4|35.1	30.3|36.4	30.5|36.5	31.6|35.5	31.5|34.9	13.9
2		26.2|35.0	26.8|36.5	27.5|36.9	28.0|35.6	27.8|35.6	13.7
3		27.6|36.9	28.2|35.6	29.1|36.8	29.736.9	29.436.5	13.6
4		29.3|36.0	29.9|36.4	30.3|36.9	31.0|37.3	30.4|36.8	14.1
5	Fast	27.8|37.0	29.1|36.2	29.3|37.4	31.0|36.1	22.7|31.5	0
6		27.7|35.9	29.1|35.1	29.4|36.0	29.9|37.4	23.7|30.6	0
7		28.4|37.3	28.8|37.1	29.4|35.4	30.1|35.5	29.5|29.7	0
8		26.7|36.0	27.5|35.2	27.9|36.4	28.6|36.1	27.9|30.1	0
9	Cold	27.1|37.3	28.2|36.7	29.5|35.5	29.3|36.6	30.0|33.0	17.5
10		28.9|36.4	29.9|35.5	30.6|35.4	31.6|37.2	32.0|32.9	17.6
11		28.4|36.2	29.2|37.2	29.8|36.7	30.9|36.9	31.3|32.8	18
12		29.2|36.1	30.3|36.3	31.0|37.1	31.8|37.3	32.4|31.6	17.2
