# Supplementary material for: Co-activation of Akt, Nrf2, and NF-κB signals under UPRER in torpid Myotis ricketti bats for survival
Source: Commun Biol. 2020 Nov 11;3:658. doi: 10.1038/s42003-020-01378-2 (PMC7658203; doi:10.1038/s42003-020-01378-2)
Supplement: Supplementary file 9 — Supplementary Data 6 [file 42003_2020_1378_MOESM9_ESM.xlsx]

## Sheet: non-overlapped proteins
Protein Name	Gene Name	UID	Ratio
Dihydrolipoyl dehydrogenase, mitochondrial	DLD	O08749	3.9902
Homogentisate 1,2-dioxygenase	HGD	O09173	2.06769
Very long-chain acyl-CoA synthetase	SLC27A2	O35488	8.43523
Isocitrate dehydrogenase [NADP], cytoplasmic	IDH1	O75874	-1.32759
Cytochrome c oxidase subunit 2	COX2	P00406	-2.43216
Ornithine carbamoyltransferase, mitochondrial	OTC	P00480	-1.32456
Aspartate aminotransferase, cytoplasmic	AATC	P00504	-1.57972
Peroxisomal acyl-coenzyme A oxidase 1	ACOX1	P07872	-100
Succinate dehydrogenase [ubiquinone] iron-sulfur subunit, mitochondrial	SDHB	P21913	-1.72705
NADH-ubiquinone oxidoreductase 75 kDa subunit, mitochondrial	NDUFS1	P28331	-1.54601
Succinate dehydrogenase [ubiquinone] flavoprotein subunit, mitochondrial	SDHA	P31040	-1.41473
Phosphoenolpyruvate carboxykinase, cytosolic [GTP]	PCK1	P35558	-2.6711
L-lactate dehydrogenase A chain	LDHA	P42120	-2.26508
Glyceraldehyde-3-phosphate dehydrogenase 1	GAPDH1	P49433	-1.43412
ATP synthase subunit alpha	ATPA	P50001	-1.32535
Alpha-enolase	ENOA	P51913	-1.57083
D-beta-hydroxybutyrate dehydrogenase, mitochondrial	BDH	P86198	-1.28126
Cytochrome P450 1A1	CYP1A1	Q3LFU0	-100
Isovaleryl-CoA dehydrogenase, mitochondrial	IVD	Q3SZI8	-100
Peroxisomal bifunctional enzyme	ECHP	Q5R5M8	-3.14044
NADH dehydrogenase [ubiquinone] 1 alpha subcomplex subunit 4	NDUFA4	Q62425	3.76023
Prostaglandin E synthase 2	PGES2	Q66LN0	-100
Cytochrome c oxidase subunit 6C	COX6C	Q9CPQ1	1.46406
NADH dehydrogenase [ubiquinone] 1 alpha subcomplex subunit 6	NDUFA6	Q9CQZ5	-4.3682
ATPase inhibitor, mitochondrial	ATIF1	Q9UII2	-100
3-hydroxyacyl-CoA dehydrogenase type-2	HSD17B10	O02691	-2.29548
3-ketoacyl-CoA thiolase, mitochondrial	ACAA2	P42765	100
1,4-alpha-glucan-branching enzyme	GBE1	Q04446	2.16046
10 kDa heat shock protein, mitochondrial	CH10	P26772	1
14-3-3 protein beta/alpha	1433B	P31946	1
14-3-3 protein beta/alpha-2	1433B2	Q6UFZ8	1
14-3-3 protein epsilon	1433E	P62261	1.3991
14-3-3 protein eta	1433F	P68509	1
14-3-3 protein gamma	1433G	P61981	1
14-3-3 protein gamma-1	1433G1	Q6PC29	1
14-3-3 protein gamma-A	1433GA	Q6PCG0	1
14-3-3 protein gamma-B	1433GB	Q6NRY9	1
14-3-3 protein theta	1433T	P68254	1
14-3-3 protein zeta/delta	1433Z	Q6P4Z5	1.65781
2,3-bisphosphoglycerate-dependent phosphoglycerate mutase	GPMA	A3MQ23	1
2,4-dienoyl-CoA reductase, mitochondrial	DECR1	Q16698	-100
26S protease regulatory subunit 6B homolog	PRS6B	O74894	1
26S protease regulatory subunit 8 homolog	PRS8	P41836	1
28S ribosomal protein S26, mitochondrial	MRPS26	Q3SZ86	1
2-amino-3-carboxymuconate-6-semialdehyde decarboxylase	ACMSD	Q0II68	-100
2-hydroxyacyl-CoA lyase 1	HACL1	Q9UJ83	1
2-oxoglutarate dehydrogenase, mitochondrial	OGDH	Q02218	-100
2-oxoglutarate dehydrogenase-like, mitochondrial	OGDHL	Q68EW0	1
2-oxoisovalerate dehydrogenase subunit alpha, mitochondrial	ODBA	P11178	-5.98997
2-oxoisovalerate dehydrogenase subunit beta, mitochondrial	ODBB	P21839	1
3'(2'),5'-bisphosphate nucleotidase 1	BPNT1	O95861	1
39S ribosomal protein L12, mitochondrial	RM12	P52815	1
3-beta-hydroxysteroid sulfotransferase	SUHB	P52841	1
3-hydroxyanthranilate 3,4-dioxygenase	3HAO	Q0VCA8	1
3-hydroxyisobutyryl-CoA hydrolase, mitochondrial	HIBCH	Q2HJ73	-100
3-ketoacyl-CoA thiolase 5, peroxisomal	THIK5	Q570C8	1
3-ketoacyl-CoA thiolase A, peroxisomal	THIKA	P21775	1
3-ketoacyl-CoA thiolase B, peroxisomal	THIKB	P07871	1
3-ketoacyl-CoA thiolase, peroxisomal	THIK	P09110	-100
3-mercaptopyruvate sulfurtransferase	THTM	P25325	-2.28413
3-oxo-5-beta-steroid 4-dehydrogenase	AK1D1	P51857	1
40S ribosomal protein S10	RPS10	P63325	1
40S ribosomal protein S11	RPS11	Q3T0V4	1
40S ribosomal protein S11-2	RPS112	O65569	1
40S ribosomal protein S12	RPS12	O13019	1
40S ribosomal protein S13	RPS13	O77303	1
40S ribosomal protein S14	RPS14	P13471	-2.53747
40S ribosomal protein S14-1	RPS141	P19950	1
40S ribosomal protein S14-2	RPS142	P19951	1
40S ribosomal protein S14-3	RPS143	P42036	1
40S ribosomal protein S14a	RPS14A	Q6XI08	1
40S ribosomal protein S14b	RPS14B	Q7QBX2	1
40S ribosomal protein S15	RPS15	P20342	-100
40S ribosomal protein S15a	RPS15A	Q5R938	2.7099
40S ribosomal protein S15Ab	RPS15B	Q7KR04	1
40S ribosomal protein S16	RPS16	Q3T0X6	1
40S ribosomal protein S17	RPS17	A5PK63	1
40S ribosomal protein S17-like	RPS17L	P0CW22	1
40S ribosomal protein S18	RPS18	Q3T0R1	1
40S ribosomal protein S19	RPS19	Q32PD5	-3.36455
40S ribosomal protein S2	RPS2	P25444	3.4584
40S ribosomal protein S20	RPS20	A1XQU9	1
40S ribosomal protein S22	RPS22	P46792	3.50864
40S ribosomal protein S23	RPS23	Q3T199	1
40S ribosomal protein S24	RPS24	P02377	1
40S ribosomal protein S25	RPS25	Q56JX5	1
40S ribosomal protein S26	RPS26	Q56JV1	1
40S ribosomal protein S28	RPS28	Q56JX6	1
40S ribosomal protein S28-2	RPS282	P34789	1
40S ribosomal protein S3	RPS3	E2RH47	1
40S ribosomal protein S3-1	RPS31	Q9SIP7	1
40S ribosomal protein S3-2	RPS32	Q9M339	1
40S ribosomal protein S3-3	RPS33	Q9FJA6	1
40S ribosomal protein S3a	RPS3A	Q56JV9	100
40S ribosomal protein S3a-A	RPS3AA	Q801S3	1
40S ribosomal protein S3a-B	RPS3AB	A8E604	1
40S ribosomal protein S4	RPS4	P47836	1
40S ribosomal protein S4, X isoform	RPS4X	O62738	1
40S ribosomal protein S4, Y isoform 1	RPS4Y1	O62739	1
40S ribosomal protein S4, Y isoform 2	RPS4Y2	Q6GVM7	1
40S ribosomal protein S5	RPS5	P24050	1
40S ribosomal protein S5-1	RPS51	Q9ZUT9	1
40S ribosomal protein S5-2	RPS52	P51427	1
40S ribosomal protein S5-A	RPS5A	O14277	1
40S ribosomal protein S5-B	RPS5B	Q9P3T6	1
40S ribosomal protein S6	RPS6	P47838	1
40S ribosomal protein S7	RPS7	A6H769	1
40S ribosomal protein S8	RPS8	Q5E958	1
40S ribosomal protein S9	RPS9	A6QLG5	1
40S ribosomal protein S9-A	RPS9A	Q09757	1
40S ribosomal protein S9-B	RPS9B	O59675	1
40S ribosomal protein SA	RPSA	P26452	1.36068
4-aminobutyrate aminotransferase, mitochondrial	GABT	P80147	-1.91841
4-hydroxy-2-oxoglutarate aldolase, mitochondrial	HOGA1	Q0P5I5	-100
4-hydroxyphenylpyruvate dioxygenase	HPPD	Q5EA20	-1.58176
4-trimethylaminobutyraldehyde dehydrogenase	ALDH9A1	P49189	1
5-beta-cholestane-3-alpha,7-alpha-diol 12-alpha-hydroxylase	CP8B1	Q7YRB2	-1.57237
5-formyltetrahydrofolate cyclo-ligase	MTHFS	P49914	1
60 kDa heat shock protein homolog 2, mitochondrial	CH60C	Q9VMN5	1
60 kDa heat shock protein, mitochondrial	CH60	P10809	1
60S acidic ribosomal protein P0	RPLP0	P05388	1
60S acidic ribosomal protein P1	RPLP1	P18660	1
60S acidic ribosomal protein P2	RPLP2	P05387	-6.57368
60S ribosomal protein L10	RPL10	P27635	1
60S ribosomal protein L10a	RPL10A	Q4R5P3	3.94631
60S ribosomal protein L10-like	RPL10L	Q2TBW8	1
60S ribosomal protein L11	RPL11	Q29205	1
60S ribosomal protein L12	RPL12	P23358	1
60S ribosomal protein L12-1	RPL121	P50883	1
60S ribosomal protein L12-A	RPL12A	P0CX53	1
60S ribosomal protein L13	RPL13	P26373	1
60S ribosomal protein L13a	RPL13A	P19253	1
60S ribosomal protein L14	RPL14	P50914	2.27321
60S ribosomal protein L15	RPL15	Q5EAD6	1
60S ribosomal protein L17	RPL17	Q3T025	1
60S ribosomal protein L18	RPL18	Q07020	2.56164
60S ribosomal protein L18a	RPL18A	P62717	1
60S ribosomal protein L19	RPL19	Q3T0W9	-4.11778
60S ribosomal protein L21	RPL21	A5JSS2	1
60S ribosomal protein L22	RPL22	P47198	9.25789
60S ribosomal protein L23	RPL23	Q3T057	1
60S ribosomal protein L23a	RPL23A	Q24JY1	-4.4581
60S ribosomal protein L24	RPL24	Q6Y263	1
60S ribosomal protein L26	RPL26	P61257	1
60S ribosomal protein L27	RPL27	P61356	1
60S ribosomal protein L27a	RPL27A	P14115	1
60S ribosomal protein L28	RPL28	P17702	1
60S ribosomal protein L29	RPL29	Q8HXB8	1
60S ribosomal protein L3	RPL3	P39023	1
60S ribosomal protein L31	RPL31	Q56JX3	1
60S ribosomal protein L34	RPL34	P49207	1
60S ribosomal protein L35	RPL35	P42766	1
60S ribosomal protein L35a	RPL35A	P18077	1
60S ribosomal protein L36	RPL36	P39032	1
60S ribosomal protein L38	RPL38	Q32PB9	1
60S ribosomal protein L4	RPL4	Q28346	-3.68981
60S ribosomal protein L4-A	RPL4A	P08429	-100
60S ribosomal protein L4-B	RPL4B	P02385	-100
60S ribosomal protein L6	RPL6	P21533	1
60S ribosomal protein L7	RPL7	P14148	1
60S ribosomal protein L7a	RPL7A	O57592	1
60S ribosomal protein L8	RPL8	Q6P0V6	100
60S ribosomal protein L9	RPL9	P32969	100
60S ribosomal protein L9-1	RPL91	P49209	1
60S ribosomal protein L9-2	RPL92	Q9SZX9	1
78 kDa glucose-regulated protein	GRP78	Q3S4T7	2.13876
Acetyl-CoA acetyltransferase, mitochondrial	THIL	P24752	1
Acetyl-coenzyme A synthetase 2-like, mitochondrial	ACS2L	Q9NUB1	1
Aconitate hydratase, mitochondrial	ACO2	O13966	1
Actin	ACT	P26183	1
Actin CyI, cytoplasmic	ACT1	P69002	1
Actin, alpha skeletal muscle	ACTS	P68138	1
Actin, alpha skeletal muscle A	ACTSA	P68140	1
Actin, alpha skeletal muscle B	ACTSB	P53482	1
Actin, cytoplasmic	ACTC	P12716	1
Actin, cytoskeletal 1A	ACTA	P53472	1
Actin, cytoskeletal 1B	ACTB	P53473	1
Actin, cytoskeletal 2	ACT2	P53466	1
Actin, cytoskeletal 3A	ACTE	P53474	1
Actin, cytoskeletal 3B	ACTF	P18499	1
Actin, gamma	ACTG	Q9URS0	1
Actin, gamma-enteric smooth muscle	ACTH	Q5E9B5	1
Actin, larval muscle	ACT4	P02574	1
Actin, muscle	ACTM	P12717	1
Actin, muscle	ACTN	P53475	1
Actin-101	ACT13	P30173	1
Actin-17	ACT17	Q554S6	1
Actin-2	ACT2	P10984	1
Actin-3	ACT3	P41340	1
Actin-5, muscle-specific	ACT5	P45887	1
Actin-71	ACT6	P30168	1
Actin-like protein 53D	ACTY	P45891	1
Actin-related protein 2	ARP2	A7MB62	1
Actin-related protein 2/3 complex subunit 3	ARPC3	Q3T035	1
Actin-related protein 2-A	ARP2A	Q7SXW6	1
Actin-related protein 2-B	ARP2B	Q56A35	1
Activated RNA polymerase II transcriptional coactivator p15	TCP4	P53999	1
Acyl carrier protein, mitochondrial	ACPM	P52505	1
Acyl-CoA dehydrogenase family member 10	ACAD10	Q6JQN1	-6.63333
Acyl-CoA dehydrogenase family member 11	ACAD11	Q709F0	1
Acyl-CoA dehydrogenase family member 9, mitochondrial	ACAD9	Q8JZN5	1
Acyl-CoA-binding protein	ACBP	P12026	-100
Acyl-coenzyme A synthetase ACSM1, mitochondrial	ACSM1	Q9BEA2	1
Acyl-protein thioesterase 1	LYPA1	Q3MHR0	-1.6182
Adenine phosphoribosyltransferase	APT	P07741	1
Adenosine kinase	ADK	P55263	1
Adenosylhomocysteinase	SAHH	Q3MHL4	-1.80321
Adenosylhomocysteinase A	SAHHA	P51893	-1.96965
Adenosylhomocysteinase B	SAHHB	O93477	-2.1554
Adenylate kinase	ADK	C4L8U2	100
Adenylate kinase 2, mitochondrial	KAD2	P08166	1
Adenylate kinase isoenzyme 1	KAD1	P00568	1
ADP,ATP carrier protein, mitochondrial	ADT1	P25083	1
ADP/ATP translocase 1	ADT1	P48962	1
ADP/ATP translocase 2	ADT2	Q09073	1.23154
ADP/ATP translocase 3	ADT3	P12236	1
ADP/ATP translocase 4	ADT4	Q4R8M0	1
ADP-ribosylation factor	ARF	O48920	1
ADP-ribosylation factor 1	ARF1	O48649	1
ADP-ribosylation factor 2	ARF2	P51823	1
ADP-ribosylation factor 3	ARF3	Q5E9I6	1
ADP-ribosylation factor 4	ARF4	P61750	1
ADP-ribosylation factor 6	ARF6	P62330	1
AFG3-like protein 2	AFG32	Q9Y4W6	-4.19493
Aflatoxin B1 aldehyde reductase member 2	ARK72	O43488	1
Aflatoxin B1 aldehyde reductase member 4	ARK74	Q8NHP1	1
Agmatinase, mitochondrial	AGMAT	Q9BSE5	-1.59726
Alanine aminotransferase 1	ALAT1	P25409	-3.58461
Alanine--glyoxylate aminotransferase 2, mitochondrial	AGT2	Q17QF0	1
Alanine--tRNA ligase, cytoplasmic	SYAC	P49588	1
Alcohol dehydrogenase [NADP(+)]	AK1A1	P14550	-1.92673
Alcohol dehydrogenase [NADP(+)] B	A1A1B	Q568L5	1
Alcohol dehydrogenase 1	ADH1	P23991	1
Alcohol dehydrogenase 6	ADH6	P28332	-8.47969
Alcohol dehydrogenase E chain	ADH1E	P00327	-100
Aldehyde dehydrogenase family 1 member A3	ALDH1A3	P47895	-100
Aldehyde dehydrogenase family 3 member B1	ALDH3B1	P43353	1
Aldehyde dehydrogenase family 3 member B2	ALDH3B2	P48448	1
Aldehyde dehydrogenase family 8 member A1	ALDH8A1	Q0P5F9	1
Aldehyde dehydrogenase X, mitochondrial	ALDH1B1	Q66HF8	-2.66172
Aldehyde dehydrogenase, cytosolic 1	ALDH1	Q28399	1
Aldehyde dehydrogenase, dimeric NADP-preferring	ALDH3A1	P47739	1
Aldehyde dehydrogenase, mitochondrial	ALDH2	P05091	-2.08785
Aldose reductase	ALDR	P15122	1
Alpha/beta hydrolase domain-containing protein 14A	ABHEA	Q9BUJ0	1
Alpha/beta hydrolase domain-containing protein 14B	ABHEB	A7YY28	1
Alpha-1-antiproteinase 2	A1AT2	P38029	1
Alpha-1-antitrypsin	A1AT	P01009	1
Alpha-1-antitrypsin 1-1	A1AT1	P07758	1
Alpha-1-antitrypsin 1-3	A1AT3	Q00896	1
Alpha-1-antitrypsin 1-4	A1AT4	Q00897	1
Alpha-1-antitrypsin 1-5	A1AT5	Q00898	1
Alpha-1-antitrypsin-like protein GS55-LT	ALLT	O54762	1
Alpha-1-inhibitor 3	A1I3	P14046	1
Alpha-1-macroglobulin	A1M	Q63041	1
Alpha-2-HS-glycoprotein	FETUA	Q9N2D0	1
Alpha-2-macroglobulin	A2M	Q7SIH1	100
Alpha-2-macroglobulin-P	A2MP	Q6GQT1	1
Alpha-actinin-1	ACTN1	P05094	1
Alpha-actinin-2	ACTN2	P20111	1
Alpha-actinin-4	ACTN4	A5D7D1	1
Alpha-aminoadipic semialdehyde dehydrogenase	ALDH7A1	Q2KJC9	-1.65127
Alpha-aminoadipic semialdehyde synthase, mitochondrial	AASS	A2VCW9	1
Alpha-methylacyl-CoA racemase	AMACR	Q9UHK6	-100
Alpha-S1-casein	CASA1	O62823	1.37247
Alpha-S2-casein	CASA2	P02663	1
Amine oxidase [flavin-containing] B	MAOB	Q7YRB7	-5.54595
Amine sulfotransferase	SULT3A1	O46640	1
Aminoacylase-1	ACY1	P37111	-3.05309
Aminoacylase-1A	ACY1A	Q6AYS7	1
Aminomethyltransferase, mitochondrial	GCST	Q8CFA2	-100
Aminopeptidase N	AMPN	P15684	100
AN1-type zinc finger protein 6	ZFAND6	Q5R7S6	-1.54278
Anionic trypsin	TRY2	P06872	1
Ankyrin-1	ANK1	P16157	1
Ankyrin-2	ANK2	Q01484	-3.26693
Annexin A2	ANXA2	C0HJG9	1
Annexin A3	ANXA3	P12429	1
Annexin A4	ANXA4	P50994	100
Annexin A5	ANXA5	P48036	1
Annexin A6	ANXA6	P08133	1
Antithrombin-III	ANT3	P01008	1
AP-1 complex subunit beta-1	AP1B1	O35643	1
AP-2 complex subunit alpha-2	AP2A2	P17427	1
Apolipoprotein C-I, basic form	APOC1	P0CE40	1
Apolipoprotein C-III	APOC3	P18659	1
Apolipoprotein E	APOE	P02649	1
Apolipoprotein O-like	APOOL	Q6UXV4	1
Apoptosis-inducing factor 1, mitochondrial	AIF1	O95831	-100
ARG1	ARG1	S7NZJ2	-1.48691
Arginase, hepatic	ARGI	P49900	1
Arginase-1	ARGI1	P05089	-1.5148
Argininosuccinate lyase	ARLY	P04424	-1.74901
Argininosuccinate synthase	ASSY	P14568	-1.28971
Aromatic-L-amino-acid decarboxylase	DDC	P80041	1
Arylacetamide deacetylase	AAAD	P22760	-3.47297
ASL	ASL	L5LF34	-1.86473
Aspartate aminotransferase, mitochondrial	AATM	P00506	5.62958
Aspartyl/asparaginyl beta-hydroxylase	ASPH	Q28056	1
ATP synthase F(0) complex subunit B1, mitochondrial	ATP5PB	P13619	-1.46533
ATP synthase subunit alpha 1	ATPA1	Q5FRC7	-1.95541
ATP synthase subunit beta	ATPB	Q2JX57	1.90525
ATP synthase subunit beta 1	ATPB1	Q3A605	1
ATP synthase subunit beta 2	ATPB2	Q8KAC9	1
ATP synthase subunit beta 3	ATPB3	Q39ZU1	1
ATP synthase subunit beta, mitochondrial	ATPB	P17614	1
ATP synthase subunit beta-2, mitochondrial	ATPBN	P83484	1
ATP synthase subunit beta-3, mitochondrial	ATPBO	Q9C5A9	1
ATP synthase subunit d, mitochondrial	ATP5H	P13620	-1.36914
ATP synthase subunit delta, mitochondrial	ATPD	P05630	1
ATP synthase subunit e, mitochondrial	ATP5I	P12633	-5.34595
ATP synthase subunit epsilon, mitochondrial	ATP5E	P56381	1
ATP synthase subunit f, mitochondrial	ATPK	P56135	-1.57978
ATP synthase subunit g, mitochondrial	ATP5L	Q28852	-3.02978
ATP synthase subunit gamma, mitochondrial	ATPG	P05631	1
ATP synthase subunit O, mitochondrial	ATPO	Q24439	1
ATPase family AAA domain-containing protein 1	ATAD1	B4F6J6	1
ATPase family AAA domain-containing protein 1-B	ATD1B	Q503W7	1
ATPase family AAA domain-containing protein 3	ATAD3	A7YWC4	-8.14286
ATPase family AAA domain-containing protein 3-A	ATD3A	Q58E76	1
ATPase family AAA domain-containing protein 3B	ATD3B	Q5T9A4	1
ATPase inhibitor A, mitochondrial	ATF1A	A3KNL5	1
ATP-binding cassette sub-family A member 1	ABCA1	O95477	1
ATP-binding cassette sub-family A member 6	ABCA6	Q8N139	1
ATP-binding cassette sub-family D member 3	ABCD3	P28288	1
ATP-dependent RNA helicase DDX1	DDX1	Q0IIK5	1
ATP-dependent RNA helicase DDX3X	DDX3X	O00571	1
ATP-dependent RNA helicase DDX3Y	DDX3Y	Q5RF43	1
ATP-dependent RNA helicase DED1	DED1	A4RHF1	1
ATP-dependent RNA helicase eIF4A	EIF4A	A4QVP2	1
Atypical kinase ADCK3, mitochondrial	ADCK3	Q29RI0	1
Basigin	BASI	P35613	-3.81275
Beta-2-glycoprotein 1	APOH	Q95LB0	1
Beta-actin-like protein 2	ACTBL	Q562R1	1
Beta-casein	CASB	P02666	1
Beta-enolase	ENOB	P07322	-2.02867
Betaine--homocysteine S-methyltransferase 1	BHMT1	Q5RFG2	-1.71351
Beta-lactoglobulin	LACB	P02754	-7.68326
Beta-ureidopropionase	BUP1	Q03248	1
Bifunctional 3'-phosphoadenosine 5'-phosphosulfate synthase 2	PAPSS2	O88428	-100
Bifunctional ATP-dependent dihydroxyacetone kinase/FAD-AMP lyase	DHAK	F1RKQ4	1
Bifunctional epoxide hydrolase 2	HYES	Q6Q2C2	-3.8565
Bifunctional glutamate/proline--tRNA ligase	SYEP	P07814	1
Bile salt sulfotransferase	SULT2A1	P52842	-2.21384
BOLA class I histocompatibility antigen, alpha chain BL3-7	HA1B	P13753	1
Bone morphogenetic protein receptor type-2	BMPR2	Q13873	1
C-1-tetrahydrofolate synthase, cytoplasmic	C1TC	P27653	-100
CAD protein	PYR1	P27708	1.68941
Cadherin-1	CADH1	Q6R8F2	1
Cadherin-4	CADH4	Q19319	1
Calcium-binding mitochondrial carrier protein Aralar1	CMC1	Q5RBC8	100
Calcium-binding mitochondrial carrier protein Aralar2	CMC2	Q9UJS0	1
Calcium-transporting ATPase sarcoplasmic/endoplasmic reticulum type	ATC1	Q7PPA5	1
Calmodulin	CALM	O02367	-100
Calmodulin, striated muscle	CALMS	P02597	1
Calmodulin-1	CALM1	P62147	1
Calmodulin-2	CALM2	Q9UB37	1
Calmodulin-B	CALMB	O96081	1
Calmodulin-like protein 5	CALL5	Q9NZT1	1
Calnexin	CALX	P24643	1
Calreticulin	CALR	P14211	1
Carbamoyl-phosphate synthase [ammonia], mitochondrial	CPSM	Q8C196	1.63066
Carbamoyl-phosphate synthase large chain	CARB	A2BJL3	2.67363
Carbonic anhydrase 14	CAH14	Q9ULX7	-1.76564
Carbonic anhydrase 2	CAH2	P00918	4.43035
Carbonic anhydrase 3	CAH3	P14141	-4.96321
Carbonic anhydrase 5A, mitochondrial	CAH5A	P35218	-100
Carbonyl reductase [NADPH] 1	CBR1	P47727	1
Carbonyl reductase [NADPH] 3	CBR3	O75828	1
Carbonyl reductase family member 4	CBR4	Q8N4T8	1
Carboxylesterase 1D	CES1D	Q8VCT4	1
Carboxymethylenebutenolidase homolog	CMBL	Q5RBU3	1
Carboxypeptidase A1	CBPA1	P15085	1
Carcinoembryonic antigen-related cell adhesion molecule 1	CEAM1	P13688	1
Carcinoembryonic antigen-related cell adhesion molecule 7	CEAM7	Q14002	1
Carnitine O-acetyltransferase	CACP	P43155	1
Carnitine O-palmitoyltransferase 1, liver isoform	CPT1A	Q68Y62	1
Carnitine O-palmitoyltransferase 2, mitochondrial	CPT2	Q60HG9	1
Catalase	CAT	P00432	-2.22974
Catalase-2	CAT2	O61235	1
Catenin alpha-1	CTNA1	P26231	1
Catenin beta	CTNB	P26233	1
Catenin beta-1	CTNB1	Q0VCX4	1
Cathepsin B	CATB	P07688	1
Cathepsin D	CATD	P80209	1
Cathepsin Z	CATZ	P05689	1
Cationic trypsin	TRY1	P00760	1
CB1 cannabinoid receptor-interacting protein 1	CNRP1	Q17QM9	1
CD166 antigen	CD166	Q13740	1
Cdc42 homolog	CDC42	P40793	1
CDGSH iron-sulfur domain-containing protein 1	CISD1	B0K020	-100
Cell division control protein 48 homolog A	CD48A	P54609	1
Cell division control protein 48 homolog D	CD48D	Q9SCN8	1
Cell division control protein 48 homolog E	CD48E	Q9LZF6	1
Cell division cycle protein 48 homolog	CDC48	P54774	1
Chaperone protein DnaK	DNAK	A0L4Z2	1
Chaperone protein dnaK2	DNAK2	Q7V9G2	1
Chaperone protein HtpG	HTPG	A1ANS1	1
Choline dehydrogenase, mitochondrial	CHDH	Q8NE62	-2.43651
Cingulin	CING	A9X1A5	1
Citrate lyase subunit beta-like protein, mitochondrial	CLYBL	Q8N0X4	1
Citrate synthase, mitochondrial	CISY	P00889	1
Class I histocompatibility antigen, B alpha chain	1B01	P30516	1
Clathrin heavy chain	CLH	P29742	1
Clathrin heavy chain 1	CLH1	P11442	1
Clathrin heavy chain 2	CLH2	P53675	1
Coatomer subunit delta	COPD	Q5XJY5	1
Cob(I)yrinic acid a,c-diamide adenosyltransferase, mitochondrial	MMAB	Q58D49	1
Cofilin-1	COF1	P23528	-4.0407
Cofilin-2	COF2	P21566	1
Coiled-coil-helix-coiled-coil-helix domain-containing protein 3, mitochondrial	CHCH3	Q9CRB9	-2.65005
Collagen alpha-1(VI) chain	COL6A1	Q04857	100
Collagen alpha-2(VI) chain	COL6A2	P12110	1
Collagen alpha-3(VI) chain	COL6A3	P12111	2.367
Complement C3	CO3	Q2UVX4	1
Complement component 1 Q subcomponent-binding protein, mitochondrial	C1QBP	Q07021	1
Conglutinin	CONG	P23805	-100
Copine family protein 2	CPNA2	Q09221	1
Coproporphyrinogen-III oxidase, mitochondrial	HEM6	P36551	1
Corticosteroid 11-beta-dehydrogenase isozyme 1	DHI1	P51975	-4.75056
CPS1	CPS1	S7PVU7	1.66503
Creatine kinase M-type	KCRM	P00563	1
Creatine kinase S-type, mitochondrial	KCRS	P17540	1
Creatine kinase, testis isozyme	KCRT	P24722	1
Cystathionine beta-synthase	CBS	P35520	1
Cystathionine gamma-lyase	CGL	Q58DW2	-2.69291
Cysteine dioxygenase type 1	CDO1	Q16878	1
Cytochrome b5	CYB5	P00171	-1.55794
Cytochrome b5 type B	CYB5B	O43169	-100
Cytochrome b-c1 complex subunit 1, mitochondrial	UQCRC1	P31930	-1.66207
Cytochrome b-c1 complex subunit 10	UQCRC10	Q9CPX8	1
Cytochrome b-c1 complex subunit 2, mitochondrial	UQCRC2	P23004	-1.46842
Cytochrome b-c1 complex subunit 6, mitochondrial	CQCRC6	P00126	1
Cytochrome b-c1 complex subunit 7	UQCRC7	P00129	-1.99034
Cytochrome b-c1 complex subunit 8	UQCRC8	Q2L897	-3.08405
Cytochrome b-c1 complex subunit Rieske, mitochondrial	UQCRFS1	Q69BJ8	-2.01099
Cytochrome c	CYC	P00013	-1.97794
Cytochrome c oxidase subunit 4 isoform 1, mitochondrial	COX4I1	P19783	-4.91148
Cytochrome c oxidase subunit 5A, mitochondrial	COX5A	B0VYX4	-2.11812
Cytochrome c oxidase subunit 5B, mitochondrial	COX5B	Q5S3G4	-9.36216
Cytochrome c oxidase subunit 6A1, mitochondrial	COX6A1	P10818	-1.98906
Cytochrome c oxidase subunit 6B1	COX6B1	Q7YRK6	-1.6318
Cytochrome c oxidase subunit 7A1, mitochondrial	COX7A1	Q8SPJ9	-3.76738
Cytochrome c oxidase subunit 7A2, mitochondrial	COX7A2	P14406	1
Cytochrome c oxidase subunit 7C, mitochondrial	COX7C	Q1W0Y2	1
Cytochrome c1, heme protein, mitochondrial	CY1	P00125	-1.81334
Cytochrome P450 1A2	CYP1A2	O77809	1
Cytochrome P450 2A9	CYP2A9	P24455	1
Cytochrome P450 2C18	CYP2C18	P33260	-4.23573
Cytochrome P450 2C19	CYP2C19	P33261	-6.90057
Cytochrome P450 2C23	CYP2C23	P24470	3.53934
Cytochrome P450 2C28	CYP2C28	P33265	1
Cytochrome P450 2C9	CYP2C9	P11712	1
Cytochrome P450 2D14	CYP2D14	Q01361	1
Cytochrome P450 2D28	CYP2D28	Q9QUJ1	1
Cytochrome P450 2E1	CYP2E1	P79383	1
Cytochrome P450 2F2	CYP2F2	P33267	1
Cytochrome P450 3A12	CYP3A12	P24463	-6.16951
Cytochrome P450 4A11	CYP4A11	Q02928	1
Cytochrome P450 4V2	CYP4V2	Q9DBW0	1
Cytoplasmic aconitate hydratase	ACO1	P28271	1
Cytosol aminopeptidase	AMPL	P00727	1
Cytosolic 10-formyltetrahydrofolate dehydrogenase	ALDH1L1	Q8R0Y6	-2.41167
Cytosolic isocitrate dehydrogenase [NADP]	ICDHC	Q9SRZ6	1
Cytosolic non-specific dipeptidase	CNDP2	Q3ZC84	1
D-amino-acid oxidase	OXDA	P00371	1
D-dopachrome decarboxylase	DOPD	P80254	-2.50281
D-dopachrome decarboxylase-like protein	DDTL	A6NHG4	1
DEAD-box ATP-dependent RNA helicase 30	RH30	Q8W4R3	1
DEAD-box ATP-dependent RNA helicase 40	RH40	Q9SQV1	1
DEAD-box ATP-dependent RNA helicase 52A	RH52A	Q0DB53	1
DEAD-box ATP-dependent RNA helicase 52B	RH52B	Q6Z4K6	1
Dehydrogenase/reductase SDR family member 4	DHRS4	Q5RCF8	1
Delta(3,5)-Delta(2,4)-dienoyl-CoA isomerase, mitochondrial	ECH1	Q5RFG0	-3.04946
Delta-1 crystallin	ARLY1	P02521	1
Delta-aminolevulinic acid dehydratase	HEM2	P06214	1
Deoxynucleoside triphosphate triphosphohydrolase SAMHD1	SAMH1	Q9Y3Z3	1
Dihydrofolate reductase	DYR	P00377	-100
Dihydrolipoyllysine-residue succinyltransferase component of 2-oxoglutarate dehydrogenase complex, mitochondrial	DLST	Q9N0F1	-1.21566
Dihydropteridine reductase	DHPR	P09417	1
Dihydropyrimidine dehydrogenase [NADP(+)]	DPYD	O89000	1
Dimethylaniline monooxygenase [N-oxide-forming] 1	FMO1	Q95LA2	1
Dimethylaniline monooxygenase [N-oxide-forming] 2	FMO2	Q99518	1
Dimethylaniline monooxygenase [N-oxide-forming] 5	FMO5	P49326	1
Dimethylglycine dehydrogenase, mitochondrial	M2GD	Q9DBT9	1
Dipeptidyl peptidase 1	CATC	P53634	1
DNA mismatch repair protein MutS	MUTS	A5VIW9	1
DNA polymerase III subunit alpha	DPO3A	P56157	1
Dolichyl-diphosphooligosaccharide--protein glycosyltransferase 48 kDa subunit	OST48	O54734	100
Dolichyl-diphosphooligosaccharide--protein glycosyltransferase subunit 1	RPN1	P04843	1
Dolichyl-diphosphooligosaccharide--protein glycosyltransferase subunit 2	RPN2	P04844	1
Dolichyl-diphosphooligosaccharide--protein glycosyltransferase subunit DAD1	DAD1	P61803	100
Dolichyl-diphosphooligosaccharide--protein glycotransferase	GSBP	P12244	2.38362
Dynamin-like 120 kDa protein, mitochondrial	OPA1	O60313	1
Ectonucleotide pyrophosphatase/phosphodiesterase family member 1	ENPP1	P22413	8.58021
Electron transfer flavoprotein subunit alpha, mitochondrial	ETFA	P13803	1
Electron transfer flavoprotein subunit beta	ETFB	Q68FU3	2.20757
Electron transfer flavoprotein-ubiquinone oxidoreductase, mitochondrial	ETFD	Q5RDD3	3.25349
ELKS/Rab6-interacting/CAST family member 1	RB6I2	Q99MI1	-5
Elongation factor 1	EEF1	P86933	100
Elongation factor 1-alpha 1	EEF1A1	P68103	1.69239
Elongation factor 1-alpha, oocyte form	EEF1A2	P17507	1
Elongation factor 1-alpha, somatic form	EEF1A0	P13549	1.96614
Elongation factor 1-beta	EEF1B	O70251	1
Elongation factor 1-delta	EEF1D	A5D989	100
Elongation factor 1-gamma	EEF1G	A2Q127	1
Elongation factor 2	EEF2	P13060	100
Elongation factor Tu, mitochondrial	EFTU	P49410	-6.40541
Endonuclease G, mitochondrial	ENDOG	Q14249	100
Endoplasmic reticulum resident protein 29	ERP29	P30040	1
Enolase	ENO	B1KPT6	1
Enoyl-CoA delta isomerase 1, mitochondrial	ECI1	P42126	1
Enoyl-CoA delta isomerase 2, mitochondrial	ECI2	O75521	-12.1762
Enoyl-CoA hydratase domain-containing protein 2, mitochondrial	ECHD2	Q2TBT3	-100
Enoyl-CoA hydratase, mitochondrial	ECHM	Q8BH95	-3.53766
Envelope glycoprotein	GP	Q02004	1
Epoxide hydrolase 1	HYEP	P79381	-5.18409
EPTC-inducible aldehyde dehydrogenase	THCA	P46369	100
ERO1-like protein alpha	ERO1A	A5PJN2	1
ES1 protein homolog, mitochondrial	ES1	P30042	1
Ester hydrolase C11orf54 homolog	CK054	Q2HJH3	1
Estradiol 17-beta-dehydrogenase 11	HSD17B11	Q9EQ06	1
Estradiol 17-beta-dehydrogenase 12	HSD17B12	Q53GQ0	-3.28387
Ethanolamine-phosphate phospho-lyase	AT2L1	Q8BWU8	-100
Ethylmalonyl-CoA decarboxylase	ECHD1	Q2HJD5	1
Eukaryotic initiation factor 4A-14	EIF414	Q40467	1
Eukaryotic initiation factor 4A-2	EIF4A2	P41377	1
Eukaryotic initiation factor 4A-8	EIF4A8	P41381	1
Eukaryotic initiation factor 4A-I	EIF4A1	A5A6N4	1
Eukaryotic translation initiation factor 3 subunit A	EIF3A	P23116	1
Eukaryotic translation initiation factor 3 subunit F	EIF3F	A5A6I3	1
Eukaryotic translation initiation factor 4 gamma 1	EIF4G1	P41110	1
Eukaryotic translation initiation factor 5A-1	EIF5A1	Q6EWQ7	1
Eukaryotic translation initiation factor 5A-2	EIF5A2	Q9GZV4	1
Extracellular matrix-binding protein ebh	EBH	Q2FYJ6	1
Ezrin	EZRI	P15311	1
F-actin-capping protein subunit alpha-1	CAZA1	A4FUA8	1
F-actin-capping protein subunit beta	CAPZB	A0PFK7	1
Fatty acid oxidation complex subunit alpha	FADJ	Q5E3U1	1
Fatty aldehyde dehydrogenase	ALDH3A2	P30839	1
Ferritin heavy chain	FRIH	P08267	1
Ferritin light chain	FRIL	P02791	-100
Ferritin light chain 1	FRIL1	P02793	1
Ferritin light chain 2	FRIL2	P49945	1
Fibrinogen alpha chain	FGA	P02671	100
Fibrinogen beta chain	FGB	P02675	1
Fibrinogen gamma chain	FGG	P02679	100
Fibronectin	FINC	P02751	1
Filamin-A	FLNA	P21333	100
Filamin-B	FLNB	O75369	8.1118
Flavin reductase	BLVRB	P30043	1
Formimidoyltransferase-cyclodeaminase	FTCD	O88618	1
Fructose-1,6-bisphosphatase 1	F16P1	P09199	1
Fructose-bisphosphate aldolase A	ALDOA	A5A6I5	1
Fructose-bisphosphate aldolase B	ALDOB	P79226	-1.58673
Fructose-bisphosphate aldolase C-A	ALDCA	Q4KMC8	1
Fumarate hydratase class II	FUMC	Q7VKC9	1
Fumarate hydratase, mitochondrial	FH	P10173	-1.49341
Fumarylacetoacetase	FAH	P16930	1.80378
Galactokinase	GALK1	A6H768	1
Galectin-7	LEG7	P47929	1
Gamma-enolase	ENOG	P09104	1
Gamma-glutamyltranspeptidase 1	GGT1	P07314	1
GDH/6PGL endoplasmic bifunctional protein	G6PE	O95479	-100
General vesicular transport factor p115	USO1	P41541	1
Gephyrin	GEPH	Q8BUV3	1
Glial fibrillary acidic protein	GFAP	P03995	1
Glucosamine 6-phosphate N-acetyltransferase	GNA1	Q96EK6	1
Glucose-6-phosphate isomerase	G6PI	P06745	100
Glucosidase 2 subunit beta	GLU2B	P14314	1
Glutamate dehydrogenase 1, mitochondrial	DHE3	P00368	1
Glutamate dehydrogenase 2, mitochondrial	DHE4	Q64HZ9	1
Glutamate--cysteine ligase regulatory subunit	GSH0	Q2T9Y6	1
Glutaminase liver isoform, mitochondrial	GLSL	P28492	1
Glutamine--tRNA ligase	SYQ	Q3MHH4	1
Glutaryl-CoA dehydrogenase, mitochondrial	GCDH	Q2KHZ9	1
Glutathione peroxidase 1	GPX1	Q865R2	1
Glutathione S-transferase A3	GSTA3	Q16772	-1.86077
Glutathione S-transferase A4	GSTA4	P24472	-2.32528
Glutathione S-transferase alpha I	GSTA1	Q08392	-2.25804
Glutathione S-transferase kappa 1	GSTK1	Q9Y2Q3	2.03071
Glutathione S-transferase Mu 1	GSTMU	P46409	-100
Glutathione S-transferase Mu 1	GSTM1	Q9N0V4	-5.44429
Glutathione S-transferase Mu 3	GSTM4	P19639	-3.42838
Glutathione S-transferase Mu 3	GSTM3	Q9BEA9	-100
Glutathione S-transferase Mu 5	GSTM5	P48774	1
Glutathione S-transferase omega-1	GSTO1	P78417	1
Glutathione S-transferase P	GSTP1	Q28514	-100
Glutathione S-transferase theta-1	GSTT1	P30711	1
Glutathione S-transferase theta-2B	GSTT2B	P0CG30	-1.64831
Glyceraldehyde 3-phosphate dehydrogenase GAPCP1, chloroplastic	G3PP1	Q9SAJ6	1
Glyceraldehyde 3-phosphate dehydrogenase GAPCP2, chloroplastic	G3PP2	Q5E924	1
Glyceraldehyde-3-phosphate dehydrogenase	G3P	P17244	-1.69447
Glyceraldehyde-3-phosphate dehydrogenase 2	GAPDH2	Q96UF2	1
Glyceraldehyde-3-phosphate dehydrogenase 4	GAPDH4	P17331	100
Glyceraldehyde-3-phosphate dehydrogenase, testis-specific	G3PT	Q9ESV6	1
Glycerate kinase	GLCTK	Q2KJF7	-6.26446
Glycerol kinase	GLPK	Q0IID9	1
Glycerol-3-phosphate dehydrogenase [NAD(+)], cytoplasmic	GPDA	P13707	-6.67027
Glycerol-3-phosphate dehydrogenase 1-like protein	GPD1L	Q3ULJ0	1
Glycine cleavage system H protein, mitochondrial	GCSH	Q5I0P2	-100
Glycine dehydrogenase	GCSP	P23378	1
Glycine N-acyltransferase	GLYAT	Q6IB77	-3.58824
Glycine N-acyltransferase-like protein Keg1	KEG1	Q9DCY0	1
Glycine N-methyltransferase	GNMT	P13255	-1.81486
Glycine N-phenylacetyltransferase	GLYAL	O77512	1
Glycine--tRNA ligase	SYG	Q5RBL1	1
Glycogen debranching enzyme	GDE	Q2PQH8	100
Glycogen phosphorylase	PYG	Q9XTL9	1
Glycogen phosphorylase, brain form	PYGB	Q5MIB6	1
Glycogen phosphorylase, liver form	PYGL	Q5MIB5	1.96527
Glyoxalase domain-containing protein 4	GLOD4	Q9CPV4	1
Glyoxylate reductase/hydroxypyruvate reductase	GRHPR	Q9UBQ7	1
GrpE protein homolog 1, mitochondrial	GRPE1	P97576	1
GTP:AMP phosphotransferase AK3, mitochondrial	KAD3	P08760	1
GTP-binding protein SAR1	SAR1	Q23445	1
GTP-binding protein SAR1a	SAR1A	P36536	1
GTP-binding protein SAR1b	SAR1B	Q3T0T7	1
GTP-binding protein ypt1	YPT1	P33723	1
GTP-binding protein ypt3	YPT3	P17610	1
GTP-binding protein YPT31/YPT8	YPT31	P38555	1
GTP-binding protein YPT32/YPT11	YPT32	P51996	1
GTP-binding protein YPT7	YPT7	P32939	1
GTP-binding protein ypt71	YPT71	Q9HDY0	1
GTP-binding protein YPTC1	YPTC1	Q39571	1
GTP-binding protein YPTC5	YPTC5	Q39573	1
Guanine nucleotide-binding protein alpha-2 subunit	GPA2	Q05424	1
Guanine nucleotide-binding protein alpha-4 subunit	GPA4	Q61B55	1
Guanine nucleotide-binding protein alpha-8 subunit	GPA8	P34046	1
Guanine nucleotide-binding protein G(I)/G(S)/G(T) subunit beta-1	GBB1	P62871	1
Guanine nucleotide-binding protein G(I)/G(S)/G(T) subunit beta-2	GBB2	P11017	1
Guanine nucleotide-binding protein G(t) subunit alpha	GNAT	P38407	1
Guanine nucleotide-binding protein G(t) subunit alpha-2	GNAT2	P19087	1
Guanine nucleotide-binding protein G(t) subunit alpha-3	GNAT3	A8MTJ3	1
Guanine nucleotide-binding protein subunit beta	GBB	P23232	1
Guanine nucleotide-binding protein subunit beta-2-like 1	GBLP	O42248	1
Guanine nucleotide-binding protein subunit beta-4	GBB4	Q9HAV0	1
Haloacid dehalogenase-like hydrolase domain-containing protein 3	HDHD3	Q9BSH5	1
Haptoglobin	HP	P00738	3.2878
Heat shock 70 kDa protein	HSP70	P08106	1
Heat shock 70 kDa protein 4	HSPA4	P11145	1
Heat shock 70 kDa protein 5	HSP7E	Q9S9N1	1
Heat shock 70 kDa protein 9, mitochondrial	HSP7I	Q8GUM2	1
Heat shock 70 kDa protein cognate 1	HSP7A	P29843	1
Heat shock 70 kDa protein cognate 2	HSP7B	P11146	1
Heat shock 70 kDa protein cognate 4	HSP7D	P11147	1
Heat shock 70-related protein 1, mitochondrial	HSP70.1	P12076	2.57769
Heat shock cognate 71 kDa protein	HSPA8	A2Q0Z1	1
Heat shock protein 75 kDa, mitochondrial	TRAP1	Q12931	1
Heat shock protein 90 homolog	HSP90	O43109	-2.06242
Heat shock protein HSP 90-alpha	HSP90A	P30946	-2.97009
Heat shock protein HSP 90-alpha 1	HSP90A1	Q90474	-4.71647
Heat shock protein HSP 90-beta	HSP90B	Q76LV1	1
Heat shock protein SSB	HSP75	P41770	1
Heat shock protein SSC1, mitochondrial	HSP77	P0CS90	1
Heat shock-related 70 kDa protein 2	HSPA2	P17156	1
Heme-binding protein 1	HEBP1	Q148C9	1
Hemoglobin subunit alpha	HBA	P11757	1.86839
Hemoglobin subunit alpha-3	HBA3	P01934	1
Hemoglobin subunit alpha-4	HBA4	Q9XSK1	1
Hemoglobin subunit alpha-A	HBA1	P14259	1
Hemoglobin subunit alpha-B	HBA2	P01939	1
Hemoglobin subunit alpha-D	HBAD	P02001	1
Hemoglobin subunit beta	HBB	P02086	1.84029
Hemoglobin subunit beta-1	HBB1	P68087	1.54239
Hemoglobin subunit beta-2	HBB2	P02065	1
Hemoglobin subunit delta	HBD	P33499	1.65684
Hemoglobin subunit epsilon	HBE	P19759	1
Hemoglobin subunit gamma	HBG	P56285	1.53574
Hemopexin	HEMO	P02790	1
Hepatoma-derived growth factor	HDGF	P51859	1
Heterogeneous nuclear ribonucleoprotein A/B	ROAA	Q99020	1
Heterogeneous nuclear ribonucleoprotein A2 homolog 1	RO21	P51989	1
Heterogeneous nuclear ribonucleoprotein D0	HNRPD	Q14103	1
Heterogeneous nuclear ribonucleoprotein F	HNRPF	P52597	1
Heterogeneous nuclear ribonucleoprotein H2	HNRH2	P55795	1
Heterogeneous nuclear ribonucleoprotein K	HNRPK	O19049	1
Heterogeneous nuclear ribonucleoprotein U-like protein 2	HNRL2	Q00PI9	1
Heterogeneous nuclear ribonucleoproteins A2/B1	ROA2	A7VJC2	1
High mobility group protein B1	HMGB1	B0CM99	1
High-molecular weight cobalt-containing nitrile hydratase subunit alpha	NHA1	P21219	1
Histidine ammonia-lyase	HUTH	A7YWP4	1
Histidine triad nucleotide-binding protein 1	HINT1	P49773	1
Histidine triad nucleotide-binding protein 2, mitochondrial	HINT2	Q8SQ21	1
Histone H1.0	H1F0	P07305	1
Histone H1.0-B	H10B	P22844	1
Histone H1.2	HIST1H1C	P15864	1
Histone H1.3	HIST1H1D	A7MAZ5	1
Histone H1.4	HIST1H1E	P10412	1
Histone H1.5	HIST1H1B	P16401	1
Histone H1t	HIST1H1T	P06348	-3.94585
Histone H2A	H2A	P35061	1
Histone H2A type 1	H2A1	P0C0S9	1
Histone H2A type 1-D	H2A1D	P20671	1
Histone H2A type 1-H	H2A1H	Q96KK5	1
Histone H2A type 1-J	H2A1J	Q99878	1
Histone H2A.2	H2A2	A5DXS8	1
Histone H2A.J	H2AJ	Q3ZBX9	1
Histone H2A-IV	H2A4	P02263	1
Histone H2AX	H2AX	P16104	1
Histone H2B	H2B	Q8J1K2	1
Histone H2B type 1-N	H2B1N	Q32L48	1
Histone H2B type 2-E	H2B2E	Q16778	1
Histone H3, embryonic	H3F	P06352	1
Histone H3.3	H3F3A	Q5RCC9	1
Histone H3.3 type 1	H3F31	Q10453	1
Histone H3.3 type 2	H3F32	Q9U281	1
Histone H3.3 type a	H3F3A	O15819	-2.3319
Histone H3.3C	H3F3C	A5PK61	1
Histone H3.3-like type 2	H3F3L2	Q27532	-1.83769
Histone H4	H4A	P27996	1
HLA class I histocompatibility antigen, B-50 alpha chain	1B50	P30488	1
Huntingtin-interacting protein 1-related protein	HIP1R	O75146	1
Hydroxyacid oxidase 1	HAOX1	Q9UJM8	1
Hydroxyacid oxidase 2	HAOX2	Q3ZBW2	-2.11405
Hydroxyacyl-coenzyme A dehydrogenase, mitochondrial	HCDH	P00348	1
Hydroxyacylglutathione hydrolase, mitochondrial	GLO2	Q4R6C1	-4.27149
Hydroxymethylglutaryl-CoA lyase, mitochondrial	HMGCL	P35914	1
Hydroxymethylglutaryl-CoA synthase, cytoplasmic	HMCS1	Q01581	1
Hydroxymethylglutaryl-CoA synthase, mitochondrial	HMGCS2	P54868	-1.83325
Hydroxysteroid dehydrogenase-like protein 2	HSDL2	A4FUZ6	-1.85869
Hypoxanthine-guanine phosphoribosyltransferase	HPRT	A5A6I1	1
Hypoxia up-regulated protein 1	HYOU1	Q5ZLK7	1
Ig gamma-1 chain C region	IGHG1	P01857	1
Ig lambda chain C region	LAC	P01846	1
Ig lambda chain V-III region LOI	LV302	P80748	1
Ig lambda-7 chain C region	LAC7	A0M8Q6	1
Importin-5	IPO5	Q8BKC5	1
Inhibitor of carbonic anhydrase	ICA	Q29545	1
Inorganic pyrophosphatase	IPYR	P37980	1
Inorganic pyrophosphatase 2, mitochondrial	IPYR2	Q9H2U2	1
Integrin beta-1	ITGB1	A5Z1X6	1
Integrin beta-1-A	ITGB1A	P12606	1
Integrin beta-1-B	ITGB1B	P12607	1
Interferon-induced GTP-binding protein Mx1	MX1	A1E2I4	1
Iodotyrosine dehalogenase 1	IYD1	Q6PHW0	-100
Isochorismatase domain-containing protein 2, mitochondrial	ISOC2	Q4R826	-5.09036
Isocitrate dehydrogenase [NADP], cytoplasmic	IDHC	Q06197	1
Isocitrate dehydrogenase [NADP], mitochondrial	IDHP	P48735	1
Josephin-2	JOSD2	Q8TAC2	-5.44805
Kappa-casein	CASK	P02668	1
Ketohexokinase	KHK	P50053	1
Kininogen-1	KNG1	P01042	1
Kininogen-2	KNG2	P01045	1
Kynureninase	KYNU	Q16719	1
Kynurenine 3-monooxygenase	KMO	Q9MZS9	-100
Kynurenine/alpha-aminoadipate aminotransferase, mitochondrial	AADAT	Q5E9N4	1
Kynurenine--oxoglutarate transaminase 1	KAT1	Q16773	1
Lactotransferrin	TRFL	P02788	1
Lactoylglutathione lyase	LGUL	Q04760	-100
Lambda-crystallin homolog	CRYL1	Q5RDZ2	1
Lamin-B1	LMNB1	P20700	1
LETM1 and EF-hand domain-containing protein 1, mitochondrial	LETM1	O95202	1
Leucine-rich PPR motif-containing protein, mitochondrial	LPPRC	P42704	1
Leucine-rich repeat and IQ domain-containing protein 1	LRIQ1	Q0P5X1	1
Leucine-rich repeat serine/threonine-protein kinase 2	LRRK2	Q5S007	1
Leucine-rich repeat-containing protein 59	LRC59	Q5E9X4	1
Leukocyte elastase inhibitor	ILEU	P30740	100
Liver carboxylesterase 1	EST1	O46421	1
L-lactate dehydrogenase	LDH	Q27888	1
L-lactate dehydrogenase A-like 6B	LDH6B	Q3T056	-100
L-lactate dehydrogenase B chain	LDHB	A5A6N7	1
L-lactate dehydrogenase B-A chain	LDHBA	Q9PVK4	-5.21053
L-lactate dehydrogenase B-B chain	LDHBB	Q6DGK2	1
L-lactate dehydrogenase C chain	LDHC	Q06176	1
Lon protease homolog, mitochondrial	LONM	P36776	1
Long-chain-fatty-acid--CoA ligase 1	ACSL1	Q9JID6	100
Long-chain-fatty-acid--CoA ligase 5	ACSL5	Q9ULC5	1
Long-chain-fatty-acid--CoA ligase 6	ACSL6	Q9UKU0	1
L-serine dehydratase/L-threonine deaminase	SDHL	P20132	-2.86736
L-xylulose reductase	DCXR	Q91XV4	-2.48493
Lysine--tRNA ligase	SYK	Q15046	1
Lysosomal protective protein	PPGB	P10619	1
Lysozyme C	LYSC	P16973	1
Macrophage migration inhibitory factor	MIF	P14174	1
Malate dehydrogenase	MDH	B2FQL8	1
Malate dehydrogenase, cytoplasmic	MDH1	O48905	1
Malate dehydrogenase, glyoxysomal	MDHG	P37228	1
Malate dehydrogenase, mitochondrial	MDH2	P00346	1
Maleylacetoacetate isomerase	MAAI	O43708	1
Mannosyl-oligosaccharide glucosidase	MOGS	Q13724	1
Medium-chain specific acyl-CoA dehydrogenase, mitochondrial	ACADM	A5A6I0	1
Melanoma inhibitory activity protein 3	MIA3	Q5JRA6	1
Membrane-associated progesterone receptor component 1	PGRC1	O00264	-100
Metaxin-1	MTX1	Q13505	-100
Metaxin-2	MTX2	O75431	1
Methylglutaconyl-CoA hydratase, mitochondrial	AUHM	Q13825	1
Methylmalonate-semialdehyde dehydrogenase [acylating], mitochondrial	ALDH6A1	Q02252	1
Methylmalonyl-CoA mutase, mitochondrial	MUTA	Q9GK13	1
MICOS complex subunit Mic60	MIC60	Q8CAQ8	1
Microsomal triglyceride transfer protein large subunit	MTP	O08601	-100
Mitochondrial 2-oxoglutarate/malate carrier protein	M2OM	P97700	-2.437
Mitochondrial carnitine/acylcarnitine carrier protein	MCAT	O43772	1
Mitochondrial carrier homolog 2	MTCH2	Q9Y6C9	1
Mitochondrial dicarboxylate carrier	SLC25A10	Q9UBX3	-2.46741
Mitochondrial fission 1 protein	FIS1	Q3T0I5	1
Mitochondrial glutamate carrier 1	SLC25A22	Q9D6M3	1
Mitochondrial glutamate carrier 2	SLC25A18	Q9H1K4	-1.77658
Mitochondrial import inner membrane translocase subunit Tim13	TIM13	P62075	1
Mitochondrial import inner membrane translocase subunit Tim13-A	TI13A	Q6GPY0	1
Mitochondrial import receptor subunit TOM22 homolog	TOM22	Q9NS69	1
Mitochondrial import receptor subunit TOM70	TOM70	O94826	1
Mitochondrial inner membrane protein	IMMT	Q16891	-1.62797
Mitochondrial ornithine transporter 1	ORNT1	Q9Y619	-1.7997
Mitochondrial ornithine transporter 2	ORNT2	Q9BXI2	1.2393
Moesin	MOES	O35763	1
Molybdopterin synthase sulfur carrier subunit	MOAD	P30748	1
Monoacylglycerol lipase ABHD6	ABHD6	Q9BV23	1
Monocarboxylate transporter 1	MOT1	Q03064	1
Monoglyceride lipase	MGLL	O35678	1
MOSC domain-containing protein 1, mitochondrial	MOSC1	Q5VT66	1
MOSC domain-containing protein 2, mitochondrial	MOSC2	Q1LZH1	-2.84968
Myoglobin	MYG	P02150	1
Myosin heavy chain, muscle	MYSA	P05661	1
Myosin heavy chain, non-muscle	MYSN	Q99323	1
Myosin heavy chain, skeletal muscle, adult	MYSS	P13538	1
Myosin heavy chain, striated muscle	MYS	P24733	1
Myosin light chain 1/3, skeletal muscle isoform	MYL1	A0JNJ5	1
Myosin light chain 4	MYL4	P09541	1
Myosin light chain 6B	MYL6B	P14649	1
Myosin light polypeptide 6	MYL6	P02607	1
Myosin regulatory light chain 12A	MYL12A	P19105	-100
Myosin regulatory light chain 12B	MYL12B	A4IF97	1
Myosin regulatory light chain 2, skeletal muscle isoform type 1	MYLRT	P24732	1
Myosin regulatory light chain 2, skeletal muscle isoform type 2	MYLRS	P02608	1
Myosin regulatory light chain 2, smooth muscle major isoform	MYLRM	P02612	1
Myosin regulatory light chain 2, smooth muscle minor isoform	MYLRN	P24032	1
Myosin regulatory light chain RLC-A	MRLCA	P13832	1
Myosin regulatory light polypeptide 9	MYL9	Q5E9E2	-100
Myosin-11	MYH11	P35748	1
Myosin-13	MYH13	Q9UKX3	1
Myosin-14	MYH14	Q6URW6	1
Myosin-4	MYH4	Q28641	1
Myosin-6	MYH6	P13539	1
Myosin-7	MYH7	P12883	1
Myosin-7B	MYH7B	A2AQP0	1
Myosin-8	MYH8	Q076A4	1
Myosin-9	MYH9	Q258K2	6.513
N(G),N(G)-dimethylarginine dimethylaminohydrolase 1	DDAH1	O08557	1
N-acetylserotonin O-methyltransferase-like protein	ASML	O95671	-9.89759
N-acylethanolamine-hydrolyzing acid amidase	NAAA	Q02083	1
NAD kinase 2, mitochondrial	NAKD2	Q1HCL7	1
NAD(P) transhydrogenase, mitochondrial	NNTM	Q61941	-100
NAD(P)H dehydrogenase [quinone] 1	NQO1	P15559	1
NADH dehydrogenase	DHNA	P42974	1
NADH dehydrogenase [ubiquinone] 1 alpha subcomplex subunit 10, mitochondrial	NDUFA10	P34942	-2.19303
NADH dehydrogenase [ubiquinone] 1 alpha subcomplex subunit 12	NDUFA12	O97725	-1.86587
NADH dehydrogenase [ubiquinone] 1 alpha subcomplex subunit 13	NDUFA13	Q95KV7	-3.09646
NADH dehydrogenase [ubiquinone] 1 alpha subcomplex subunit 2	NDUFA2	Q4R5E2	-4.0767
NADH dehydrogenase [ubiquinone] 1 alpha subcomplex subunit 5	NDUFA5	P23935	1
NADH dehydrogenase [ubiquinone] 1 alpha subcomplex subunit 7	NDUFA7	Q0MQA6	-3.50148
NADH dehydrogenase [ubiquinone] 1 alpha subcomplex subunit 8	NDUFA8	P42029	1
NADH dehydrogenase [ubiquinone] 1 alpha subcomplex subunit 9, mitochondrial	NDUFA9	Q0MQB4	-2.06341
NADH dehydrogenase [ubiquinone] 1 beta subcomplex subunit 10	NDUFB10	O96000	1
NADH dehydrogenase [ubiquinone] 1 beta subcomplex subunit 11, mitochondrial	NDUFB11	Q8HXG5	1
NADH dehydrogenase [ubiquinone] 1 beta subcomplex subunit 3	NDUFB3	Q02365	1
NADH dehydrogenase [ubiquinone] 1 beta subcomplex subunit 4	NDUFB4	Q9CQC7	-100
NADH dehydrogenase [ubiquinone] 1 beta subcomplex subunit 6	NDUFB6	Q02367	1
NADH dehydrogenase [ubiquinone] 1 beta subcomplex subunit 7	NDUFB7	Q02368	1
NADH dehydrogenase [ubiquinone] 1 beta subcomplex subunit 8, mitochondrial	NDUFB8	Q02372	1
NADH dehydrogenase [ubiquinone] 1 beta subcomplex subunit 9	NDUFB9	Q02369	-100
NADH dehydrogenase [ubiquinone] 1 subunit C2	NDUFC2	Q02827	1
NADH dehydrogenase [ubiquinone] flavoprotein 1, mitochondrial	NDUFV1	P49821	-1.5104
NADH dehydrogenase [ubiquinone] flavoprotein 2, mitochondrial	NDUFV2	Q0MQI8	-1.7133
NADH dehydrogenase [ubiquinone] flavoprotein 3, mitochondrial	NDUFV3	P56181	1
NADH dehydrogenase [ubiquinone] iron-sulfur protein 2, mitochondrial	NDUFS2	O75306	1
NADH dehydrogenase [ubiquinone] iron-sulfur protein 3, mitochondrial	NDUFS3	Q9DCT2	-1.85143
NADH dehydrogenase [ubiquinone] iron-sulfur protein 4, mitochondrial	NDUFS4	Q02375	1
NADH dehydrogenase [ubiquinone] iron-sulfur protein 6, mitochondrial	NDUFS6	O75380	1
NADH dehydrogenase [ubiquinone] iron-sulfur protein 7, mitochondrial	NDUFS7	P42026	-4.82943
NADH dehydrogenase [ubiquinone] iron-sulfur protein 8, mitochondrial	NDUFS8	P42028	1
NADH-cytochrome b5 reductase 3	CYB5R3	P07514	-3.01346
NADH-quinone oxidoreductase subunit B	NUOB	A5CES0	1
NADH-quinone oxidoreductase subunit D	NUOD	A5CES2	1
NADH-quinone oxidoreductase subunit I	NUOI	Q1GTK7	-4.81605
NADP-dependent malic enzyme	MAOX	P06801	1
NADPH:adrenodoxin oxidoreductase, mitochondrial	ADRO	P08165	1
NADPH--cytochrome P450 reductase	POR	P16435	-2.1755
Nascent polypeptide-associated complex subunit alpha, muscle-specific form	NACAM	P70670	1
Neutral alpha-glucosidase AB	GANAB	P79403	-7.95402
Neutrophil gelatinase-associated lipocalin	NGAL	P80188	100
Nicotinamide N-methyltransferase	NNMT	Q06AV1	-2.02736
Nicotinate phosphoribosyltransferase	PNCB	A5PK51	1
Nicotinate-nucleotide pyrophosphorylase [carboxylating]	NADC	Q3T063	1
Nodal modulator 1	NOMO1	Q15155	1
Nodal modulator 3	NOMO3	P69849	1
Non-specific lipid-transfer protein	SCP2	O62742	3.0434
Nuclear mitotic apparatus protein 1	NUMA1	Q14980	1
Nucleolin	NUCL	Q5RF26	1
Nucleophosmin	NPM	P06748	1
Nucleoprotein TPR	TPR	P12270	1
Nucleoside diphosphate kinase	NDK	O57535	1
Nucleoside diphosphate kinase A	NDKA	P15531	1
Nucleoside diphosphate kinase A 2	NDKA2	P52175	1
Nucleoside diphosphate kinase B	NDKB	Q50KA8	1
Nucleoside diphosphate kinase, mitochondrial	NDKM	Q9WV84	1
Obg-like ATPase 1	OLA1	A0JPJ7	1
OCIA domain-containing protein 1	OCAD1	Q5E948	1
Omega-amidase NIT2	NIT2	Q2T9R6	1
Omega-crystallin	CROM	P30841	1
Ornithine aminotransferase, mitochondrial	OAT	Q3ZCF5	-1.69949
Argininosuccinate synthase	ASS1	S7NPY3	-1.67098
P2Y purinoceptor 8	P2RY8	Q86VZ1	1
Parathymosin	PTMS	P08814	1
Patr class I histocompatibility antigen, A-126 alpha chain	1A04	P13749	1
PCTP-like protein	PCTL	Q9Y365	1
Pentatricopeptide repeat-containing protein 1, mitochondrial	PTCD1	A2VD13	1
Peptidyl-prolyl cis-trans isomerase 6	CYP6	P52014	1
Peptidyl-prolyl cis-trans isomerase A	PPIA	P62938	100
Peptidyl-prolyl cis-trans isomerase B	PPIB	P24367	2.69764
Peptidyl-prolyl cis-trans isomerase C	PPIC	Q08E11	1
Peptidyl-prolyl cis-trans isomerase E	PPIE	Q9QZH3	1
Peptidyl-prolyl cis-trans isomerase F, mitochondrial	PPIF	P30404	-2.42722
Peptidyl-prolyl cis-trans isomerase FKBP11	FKB11	Q9NYL4	1
Peptidyl-prolyl cis-trans isomerase FKBP1A	FKB1A	P18203	1
Perilipin-3	PLIN3	O60664	1
Peroxiredoxin-1	PRDX1	Q06830	1
Peroxiredoxin-2	PRDX2	P32119	1
Peroxiredoxin-5, mitochondrial	PRDX5	P30044	-1.74964
Peroxiredoxin-6	PRDX6	P30041	-2.32441
Peroxisomal 2,4-dienoyl-CoA reductase	DECR2	Q5RBV3	1
Peroxisomal acyl-coenzyme A oxidase 2	ACOX2	Q99424	-3.2247
Peroxisomal acyl-coenzyme A oxidase 3	ACOX3	O15254	1
Peroxisomal catalase 1	CATA1	Q27487	1
Peroxisomal hydratase-dehydrogenase-epimerase	FOX2	Q01373	1
Peroxisomal isocitrate dehydrogenase [NADP]	ICDHX	Q9SLK0	1
Peroxisomal membrane protein 11B	PX11B	Q148K5	1
Peroxisomal membrane protein 2	PXMP2	Q9NR77	1
Peroxisomal multifunctional enzyme type 2	HSD17B4	P97852	-2.44316
Peroxisomal sarcosine oxidase	SOX	Q29RU9	-100
Persulfide dioxygenase ETHE1, mitochondrial	ETHE1	O95571	1
Phenazine biosynthesis-like domain-containing protein	PBLD	P30039	1
Phenylalanine-4-hydroxylase	PAH	P00439	2.26099
Phosphate carrier protein, mitochondrial	MPCP	P12234	1
Phosphatidylethanolamine-binding protein 1	PEBP1	P13696	-1.73938
Phosphatidylinositol 3,4,5-trisphosphate 5-phosphatase 2	SHIP2	O15357	1
Phosphoenolpyruvate carboxykinase [GTP]	PCK	P22130	1
Phosphoenolpyruvate carboxykinase [GTP], mitochondrial	PCKM	Q16822	1
Phosphoglucomutase	PGM	P39671	1
Phosphoglucomutase-1	PGM1	P00949	1
Phosphoglycerate kinase	PGK	A4WRI4	1
Phosphoglycerate kinase 1	PGK1	P00558	-1.58613
Phosphoglycerate kinase 2	PGK2	P09041	-4.74899
Phosphoglycerate mutase 1	PGAM1	P18669	1
Phosphoglycerate mutase 2	PGAM2	Q32KV0	1.98793
Phosphotriesterase-related protein	PTER	Q96BW5	1
Phytanoyl-CoA dioxygenase domain-containing protein 1	PHYD1	Q5SRE7	1
Phytanoyl-CoA dioxygenase, peroxisomal	PAHX	O14832	1
Plasminogen activator inhibitor 1 RNA-binding protein	PAIRB	Q6AXS5	1
Plastin-3	PLST	A7E3Q8	1
Platelet glycoprotein 4	CD36	P70110	-100
Plectin	PLEC	P30427	1
Poly(rC)-binding protein 1	PCBP1	Q5E9A3	1
Poly(rC)-binding protein 2	PCBP2	Q15366	1
Polyadenylate-binding protein 1	PABP1	P61286	1
Polyadenylate-binding protein 1-A	PABPA	P20965	1
Polyadenylate-binding protein 1-B	PABPB	Q6IP09	1
Polyubiquitin	UB	P0CG69	1.26493
Polyubiquitin 11	UBQ11	P0CH33	1
Polyubiquitin 12	UBQ12	Q3E7K8	1
Polyubiquitin 4	UBQ4	P0CH32	1
Polyubiquitin 9	UBQ9	Q9FHQ6	1
Polyubiquitin-B	UBB	P0CG47	1.31031
Polyubiquitin-C	UBC	P0CG68	1.66886
Polyubiquitin-F	UBIQF	P0CG78	1
Potassium-activated aldehyde dehydrogenase, mitochondrial	ALDH4	P46367	1
Potassium-transporting ATPase alpha chain 2	AT12A	Q9Z1W8	1
POTE ankyrin domain family member E	POTEE	Q6S8J3	1
POTE ankyrin domain family member F	POTEF	A5A3E0	1
POTE ankyrin domain family member I	POTEI	P0CG38	1
POTE ankyrin domain family member J	POTEJ	P0CG39	1
Prelamin-A/C	LMNA	P02545	1
Probable 2-oxoglutarate dehydrogenase E1 component DHKTD1, mitochondrial	DHTKD1	Q5R7H0	-10.502
Probable 3-hydroxyacyl-CoA dehydrogenase B0272.3	HCDH2	P41938	1
Probable cytosol aminopeptidase	AMPA	A7NG41	1
Probable E3 ubiquitin-protein ligase HERC1	HERC1	Q15751	1
Probable E3 ubiquitin-protein ligase HERC2	HERC2	Q9VR91	1
Probable histone H2A.5	H2A5	Q94F49	1
Probable histone H2A.6	H2A6	A2XZN0	1
Probable imidazolonepropionase	HUTI	A5PJV3	1
Probable mediator of RNA polymerase II transcription subunit 37c	MD37D	P22954	1
Probable proline dehydrogenase 2	PROD2	Q9UF12	-100
Profilin-1	PROF1	P02584	1
Prohibitin	PHB	P67778	1
Prohibitin-1, mitochondrial	PHB1	Q54GI9	1
Prohibitin-2	PHB2	Q5XIH7	-1.68804
Prohibitin-3, mitochondrial	PHB3	O04331	1
Prohibitin-4, mitochondrial	PHB4	Q9LK25	1
Proline dehydrogenase 1, mitochondrial	PROD	O43272	-2.91492
Proline synthase co-transcribed bacterial homolog protein	PROSC	O94903	1
Prolow-density lipoprotein receptor-related protein 1	LRP1	Q07954	100
Propionyl-CoA carboxylase alpha chain, mitochondrial	PCCA	P05165	1
Propionyl-CoA carboxylase beta chain, mitochondrial	PCCB	P05166	1
Prosaposin	SAP	P07602	1
Prostaglandin reductase 1	PTGR1	P97584	1
Prostaglandin reductase 2	PTGR2	Q32L99	1
Proteasome activator complex subunit 2	PSME2	P97372	1
Proteasome subunit alpha type-1	PSMA1	O42265	1
Proteasome subunit alpha type-2	PSMA2	O73672	1
Proteasome subunit alpha type-3	PSMA3	O70435	1
Proteasome subunit alpha type-4	PSMA4	P21670	1
Proteasome subunit alpha type-5	PSMA5	P34064	1
Proteasome subunit alpha type-6	PSMA6	Q2YDE4	1
Proteasome subunit alpha type-7	PSMA7	O13268	1
Proteasome subunit alpha type-7-A	PSMA7A	Q9PVY6	1
Proteasome subunit alpha type-7-like	PSMA7L	Q4R7D9	1
Proteasome subunit beta type-1	PSMB1	O09061	1
Proteasome subunit beta type-2	PSMB2	P49721	1
Proteasome subunit beta type-4	PSMB4	Q3T108	1.14333
Proteasome subunit beta type-6	PSMB6	P28072	100
Proteasome subunit beta type-9	PSMB9	P28065	1
Protein archease	ARCH	Q8IWT0	1
Protein disulfide-isomerase	PDI	Q5R5B6	2.68333
Protein disulfide-isomerase A2	PDIA2	Q5RCH2	1
Protein disulfide-isomerase A3	PDIA3	P86235	7.53012
Protein disulfide-isomerase A4	PDIA4	P13667	1.28321
Protein disulfide-isomerase A5	PDIA5	Q14554	1
Protein disulfide-isomerase A6	PDIA6	Q15084	1.37205
Protein DJ-1	PARK7	Q99497	-1.43214
Protein FAM136A	F136A	Q2HJI3	1
Protein H2A.7	H2A7	Q43312	1
Protein l(2)37Cc	L2CC	P24156	1
Protein LYRIC	LYRIC	Q86UE4	1
Protein NDRG1	NDRG1	Q92597	-2.2429
Protein NDRG1-A	NDR1A	Q641F2	1
Protein NDRG1-B	NDR1B	Q7ZWV3	1
Protein NDRG2	NDRG2	Q5RBN6	1
Protein NDRG3	NDRG3	Q6GQL1	1
Protein NipSnap homolog 1	NIPS1	O55125	8.76471
Protein NipSnap homolog 3A	NPS3A	Q5RAA9	1
Protein NipSnap homolog 3B	NPS3B	Q9CQE1	1
Protein QIL1	QIL1	A1XQR7	1
Protein S100-A12	S100A12	P79105	100
Protein S100-A9	S100A9	P28783	100
Protein sel-1 homolog 1	SE1L1	Q9UBV2	1
Protein transport protein Sec23A	SC23A	A2VDL8	1
Protein transport protein Sec61 subunit alpha-like 1	S61A1	Q90ZM2	1
Protein transport protein Sec61 subunit beta	SC61B	P60467	1
Protein-L-isoaspartate(D-aspartate) O-methyltransferase	PIMT	P15246	1
Pterin-4-alpha-carbinolamine dehydratase	PHS	O73930	1
Pullulanase	PULA	P07811	1
Pulmonary surfactant-associated protein D	SFTPD	Q1PBC5	1
Putative 2-oxo-4-hydroxy-4-carboxy-5-ureidoimidazoline decarboxylase	URAD	A6NGE7	-100
Putative 40S ribosomal protein S10-like	RPS10L	Q9NQ39	1
Putative 40S ribosomal protein S26-like 1	RPS26L	Q5JNZ5	1
Putative annexin A2-like protein	AXA2L	A6NMY6	1
Putative ATP-dependent RNA helicase an3	DDX3	P24346	1
Putative ATP-dependent RNA helicase Pl10	DDX3L	P16381	1
Putative dehydrogenase/reductase SDR family member 4-like 2	DR4L1	P0CG22	1
Putative elongation factor 1-alpha-like 3	EEF1A3	Q5VTE0	1.61496
Putative heat shock protein HSP 90-beta-3	HSP90B3	Q58FF7	1
Putative high mobility group protein B1-like 1	HGB1A	B2RPK0	1
Putative hydroxypyruvate isomerase	HYI	Q5T013	1
Putative inactive carboxylesterase 4	CES1P	Q9UKY3	1
Putative L-aspartate dehydrogenase	ASPD	A6ND91	-4.84416
Putative Ras-related protein Rab-1C	RAB1C	Q92928	1
Putative short-chain type dehydrogenase/reductase Rv0148	Y0148	P96825	1
Putative tropomyosin alpha-3 chain-like protein	TPM3L	A6NL28	1
Putative ubiquitin-conjugating enzyme E2 N-like	UE2NL	Q5JXB2	1
Putative V-set and immunoglobulin domain-containing-like protein IGHV4OR15-8	IV4F8	A6NJ16	1
Pyridoxal kinase	PDXK	O00764	1
Pyridoxal phosphate phosphatase	PLPP	Q96GD0	1
Pyridoxine-5'-phosphate oxidase	PNPO	Q9NVS9	1
Pyruvate carboxylase 1	PC1	O17732	1
Pyruvate carboxylase, mitochondrial	PC	Q29RK2	5.15933
Pyruvate dehydrogenase E1 component subunit beta, mitochondrial	ODPB	P11177	1
Rab GDP dissociation inhibitor beta	GDIB	P50395	1
Radixin	RDX	P26043	1.14552
Ras GTPase-activating-like protein IQGAP1	IQGA1	Q9JKF1	1
Ras GTPase-activating-like protein IQGAP2	IQGA2	Q13576	1
Ras GTPase-activating-like protein IQGAP3	IQGA3	Q86VI3	1
Ras-like protein 3	RAS3	P08645	1
Ras-related C3 botulinum toxin substrate 2	RAC2	O88931	1
Ras-related C3 botulinum toxin substrate 3	RAC3	P60763	1
Ras-related protein O-Krev	RAPA	P22123	100
Ras-related protein ORAB-1	RAB1	P22125	1
Ras-related protein Rab-10	RAB10	P24409	1
Ras-related protein Rab-11A	RB11A	P62490	1
Ras-related protein Rab-11B	RB11B	P22129	1
Ras-related protein Rab11C	RB11C	Q40193	1
Ras-related protein Rab11D	RB11D	Q40194	1
Ras-related protein Rab11E	RB11E	Q40195	1
Ras-related protein Rab-1A	RAB1A	P62822	1
Ras-related protein Rab-1B	RAB1B	Q9H0U4	1
Ras-related protein Rab2BV	RB2BV	Q39434	1
Ras-related protein Rab-5B	RAB5B	P61020	1
Ras-related protein Rab-5C	RAB5C	Q58DS9	100
Ras-related protein Rab7	RAB7	O24461	1
Ras-related protein Rab-7a	RAB7A	O97572	1
Ras-related protein RABA1b	RAA1B	Q39222	1
Ras-related protein RABA1c	RAA1C	Q9FK68	1
Ras-related protein RABA1d	RAA1D	Q9SN35	1
Ras-related protein RABA1f	RAA1F	Q9FJH0	1
Ras-related protein RABA1g	RAA1G	Q9LK99	1
Ras-related protein RABA2a	RAA2A	O04486	1
Ras-related protein RABC1	RABC1	O23657	1
Ras-related protein RABG3c	RAG3C	Q9LW76	1
Ras-related protein RABG3d	RAG3D	Q9C820	1
Ras-related protein RABG3e	RAG3E	Q9XI98	1
Ras-related protein RABG3f	RAG3F	Q9LS94	1
Ras-related protein Rac1	RAC1	P40792	1
Ras-related protein Rap-1	RAP1	Q18246	1
Ras-related protein Rap-1A	RAP1A	P62833	100
Ras-related protein Rap-1b	RAP1B	P61223	100
Ras-related protein Rap-1b-like protein	RP1BL	A6NIZ1	1
Ras-related protein RGP2	RLGP2	Q40723	1
Ras-related protein RIC2	RIC2	P40393	1
Ras-related protein SEC4	SEC4	O42819	1
Ras-related protein YPTC6	YPTC6	Q39572	1
Regulator of microtubule dynamics protein 3	RMD3	Q96TC7	1
Required for meiotic nuclear division protein 1 homolog	RMND1	Q9NWS8	-8.54656
Retinal dehydrogenase 1	ALDH1A1	P51977	-1.73589
Retinol dehydrogenase 12	RDH12	P59837	1
Retinol dehydrogenase 16	RDH16	O75452	-1.7519
Retinol dehydrogenase 2	RDH2	P50170	-100
Retinol dehydrogenase 3	RDH3	P50169	1
Retinol dehydrogenase 7	RDH7	O88451	-100
Rho GDP-dissociation inhibitor 1	GDIR1	P19803	1
Rho-related GTP-binding protein RhoC	RHOC	Q1RMJ6	1
Rho-related protein rac1A	RAC1A	P34144	1
Rho-related protein rac1B	RAC1B	P34145	1
Rho-related protein rac1C	RAC1C	P34146	1
Ribonuclease inhibitor	RINI	P10775	1
Ribonuclease UK114	UK114	Q3T114	2.42052
Ribosome-binding protein 1	RRBP1	Q28298	6.62004
Rubber elongation factor protein	REF	P15252	1
Saccharopine dehydrogenase-like oxidoreductase	SCPDL	Q3T067	-2.61376
S-adenosylmethionine synthase	METK	Q2JV74	1
S-adenosylmethionine synthase isoform type-1	METK1	Q2KJC6	-1.59714
S-adenosylmethionine synthase isoform type-2	METK2	P31153	1
Saoe class I histocompatibility antigen, A alpha chain	1A01	P30515	1
Sarcoplasmic/endoplasmic reticulum calcium ATPase 2	AT2A2	P11507	1
Sarcosine dehydrogenase, mitochondrial	SARDH	Q64380	1
Scavenger receptor class B member 1	SCARB1	Q8SQC1	-100
SEC14-like protein 2	S14L2	P58875	1
Selenium-binding protein 1	SBP1	Q13228	1
Sepiapterin reductase	SPRE	P35270	1
Serine beta-lactamase-like protein LACTB, mitochondrial	LACTB	P83095	1
Serine hydroxymethyltransferase, cytosolic	GLYC	P07511	-5.25698
Serine hydroxymethyltransferase, mitochondrial	GLYM	Q3SZ20	-1.46561
Serine protease inhibitor A3K	SPA3K	P07759	1
Serine/threonine-protein kinase atr	ATR	Q9DE14	1
Serine/threonine-protein phosphatase PP1-1	SIT4	P13681	1
Serine--pyruvate aminotransferase, mitochondrial	SPYA	P09139	1
Serine--tRNA ligase, cytoplasmic	SYSC	P49591	1
Serotransferrin	TRFE	P27425	1
Serpin B3	SPB3	P29508	1
Serum albumin	ALBU	Q5XLE4	-2.29735
S-formylglutathione hydrolase	ESTD	P10768	1
Shikimate kinase	AROK	C0ZZB5	1
Short-chain specific acyl-CoA dehydrogenase, mitochondrial	ACADS	Q3ZBF6	1
Sideroflexin-1	SFXN1	Q5E9M8	-1.74429
Sideroflexin-2	SFXN2	Q96NB2	-3.78543
Sideroflexin-3	SFXN3	Q5RD16	1
Signal peptidase complex subunit 3	SPCS3	P28687	1
Signal recognition particle receptor subunit beta	SRPRB	Q9Y5M8	1
Signal recognition particle subunit SRP72	SRP72	P33731	1
S-methylmethionine--homocysteine S-methyltransferase BHMT2	BHMT2	Q5RF32	-1.7777
Sodium/potassium-transporting ATPase subunit alpha	AT1A	P05025	1
Sodium/potassium-transporting ATPase subunit alpha-1	AT1A1	P04074	1
Sodium/potassium-transporting ATPase subunit alpha-2	AT1A2	D2WKD8	1
Sodium/potassium-transporting ATPase subunit alpha-3	AT1A3	P13637	1
Sodium/potassium-transporting ATPase subunit alpha-4	AT1A4	Q13733	1
Sodium/potassium-transporting ATPase subunit alpha-B	AT1B	P28774	1
Sodium/potassium-transporting ATPase subunit beta-1	AT1B1	P05026	-3.81132
Sodium-coupled neutral amino acid transporter 4	S38A4	Q5RE87	1
Sorbitol dehydrogenase	DHSO	P07846	-100
Sorcin	SORCN	P30626	1
Sorting and assembly machinery component 50 homolog	SAM50	Q9Y512	1
Sorting and assembly machinery component 50 homolog A	SAM5A	Q7ZWS5	1
Sorting and assembly machinery component 50 homolog B	SAM5B	Q5U3I0	1
Spectrin alpha chain	SPTCA	P13395	1
Spectrin alpha chain, erythrocytic 1	SPTA1	P02549	1
Spectrin alpha chain, non-erythrocytic 1	SPTN1	P07751	1
Spectrin beta chain, erythrocytic	SPTB1	P11277	1
Spectrin beta chain, non-erythrocytic 1	SPTB2	Q01082	1
Spectrin beta chain, non-erythrocytic 2	SPTN2	O15020	1
Spindlin-1	SPIN1	Q9Y657	1
Splicing factor, proline- and glutamine-rich	SFPQ	P23246	1
Staphylococcal nuclease domain-containing protein 1	SND1	Q5REU4	2.24328
Sterol 26-hydroxylase, mitochondrial	CP27A	Q02318	1
Stomatin-like protein 2, mitochondrial	STML2	Q9UJZ1	1
Stress-70 protein, mitochondrial	GRP75	O35501	1
Succinate dehydrogenase [ubiquinone] flavoprotein subunit 1, mitochondrial	SDHA1	O82663	1
Succinate dehydrogenase [ubiquinone] flavoprotein subunit 2, mitochondrial	SDHX	P47052	1
Succinate dehydrogenase [ubiquinone] flavoprotein subunit A, mitochondrial	SDHAA	Q6PA58	1
Succinate dehydrogenase [ubiquinone] flavoprotein subunit B, mitochondrial	SDHAB	Q801S2	1
Succinate dehydrogenase cytochrome b560 subunit, mitochondrial	SDHC	Q99643	1
Succinate--hydroxymethylglutarate CoA-transferase	SUCHY	Q68FU4	1
Succinate-semialdehyde dehydrogenase, mitochondrial	ALDH5A1	P51650	1
Succinyl-CoA ligase [ADP/GDP-forming] subunit alpha, mitochondrial	SUCA	O19069	1
Succinyl-CoA ligase [ADP-forming] subunit alpha	SUCD	P0AGF1	1
Succinyl-CoA ligase [ADP-forming] subunit beta, mitochondrial	SUCB1	P86226	100
Succinyl-CoA ligase [GDP-forming] subunit beta, mitochondrial	SUCB2	Q3MHX5	-1.43939
Sulfide:quinone oxidoreductase, mitochondrial	SQRD	Q9Y6N5	1
Sulfite oxidase, mitochondrial	SUOX	P51687	3.5302
Sulfotransferase 1 family member D1	SULT1D1	G3V9R3	1
Sulfotransferase 1A1	SULT1A1	P52846	-6.98324
Sulfotransferase 1C3	SULT1C3	Q6IMI6	1
Sulfotransferase 1C4	SULT1C4	O75897	1
Superoxide dismutase [Cu-Zn]	SOD1	P00441	1.4339
Superoxide dismutase [Mn], mitochondrial	SOD2	P09671	-100
Syncollin	SYCN	Q0VAF6	1
Talin-1	TLN1	P26039	1
Talin-2	TLN2	Q71LX4	1
T-complex protein 1 subunit beta	TCPB	P78371	1
T-complex protein 1 subunit gamma	TCPG	P49368	1
T-complex protein 1 subunit theta	TCPQ	P50990	1
Tetraspanin-7	TSN7	P41732	-1.79428
Tetratricopeptide repeat protein 36	TTC36	A6NLP5	-100
Thioredoxin	THIO	O97680	1
Thioredoxin peroxidase 2	TDX2	Q17172	1
Thioredoxin-dependent peroxide reductase, mitochondrial	PRDX3	P35705	-1.11005
Thioredoxin-like protein 1	TXNL1	O43396	1
Thiosulfate sulfurtransferase	THTR	P00586	-5.40794
Threonine--tRNA ligase, cytoplasmic	SYTC	Q5XHY5	1
Transaldolase	TALDO	P37837	1
Transcription factor A, mitochondrial	TFAM	Q5D144	1
Transferrin receptor protein 1	TFR1	Q9MYZ3	100
Transforming protein RhoA	RHOA	P61585	1
Transgelin	TAGL	Q9TS87	1
Transgelin-2	TAGL2	P37802	1
Transitional endoplasmic reticulum ATPase	TERA	P03974	1
Transitional endoplasmic reticulum ATPase homolog 1	TERA1	P54811	1
Transitional endoplasmic reticulum ATPase homolog 2	TERA2	P54812	1
Transketolase	TKT	P29401	1
Translation initiation factor IF-2	EIF2	Q7URR0	1
Translationally-controlled tumor protein	TCTP	P13693	1
Translocon-associated protein subunit alpha	SSRA	A6QLP7	1
Translocon-associated protein subunit beta	SSRB	Q5E9E4	1
Translocon-associated protein subunit delta	SSRD	Q07984	1
Transmembrane emp24 domain-containing protein 10	TMEDA	Q5E971	1
Transmembrane emp24 domain-containing protein 4	TMED4	Q8R1V4	1
Transmembrane emp24 domain-containing protein 9	TMED9	Q3T133	1
Transmembrane protein 126A	T126A	Q32L86	-16.0645
Tricarboxylate transport protein, mitochondrial	SLC25A1	P53007	-2.69403
Trifunctional enzyme subunit alpha, mitochondrial	HADHA	Q29554	1.69254
Trifunctional enzyme subunit beta, mitochondrial	HADHB	O46629	1
Triosephosphate isomerase	TPIS	B0BM40	1
Triosephosphate isomerase A	TPISA	Q1MTI4	1
Triosephosphate isomerase B	TPISB	Q90XG0	1
Tropomyosin alpha-1 chain	TPM1	P04268	1
Tropomyosin alpha-3 chain	TPM3	A1XQV4	1
Tropomyosin alpha-4 chain	TPM4	P02561	1
Tropomyosin beta chain	TPM2	P07951	1
Troponin T, fast skeletal muscle	TNNT3	P09739	1
Trypsin	TRYP	P00761	1
Trypsin-3	TRY3	P35030	1
Tubulin alpha chain	TUBA	P50719	1
Tubulin alpha-1 chain	TUBA1	P28752	1
Tubulin alpha-1A chain	TUBA1A	P02550	1
Tubulin alpha-1A chain	TUBAD	P50258	1
Tubulin alpha-1B chain	TUBA1B	P68363	1
Tubulin alpha-2 chain	TUBA2	O22348	1
Tubulin alpha-3 chain	TUBA3	O22349	1
Tubulin alpha-3E chain	TUBA3E	Q6PEY2	1
Tubulin alpha-5 chain	TUBA5	Q02245	1
Tubulin alpha-6 chain	TUBA6	P33627	1
Tubulin beta chain	TUBB	P05220	100
Tubulin beta chain	TUBB5	Q91575	1
Tubulin beta-1 chain	TUBB1	A2AQ07	9.1634
Tubulin beta-2 chain	TUBB2	P13602	1
Tubulin beta-2A chain	TUBB2A	Q13885	1
Tubulin beta-2B chain	TUBB2B	Q6B856	1
Tubulin beta-3 chain	TUBB3	P09206	1
Tubulin beta-4 chain	TUBB4	P30883	1
Tubulin beta-4B chain	TUBB4B	P86221	1
Tubulin beta-8 chain	TUBB8	Q8WP13	1
Ubiquinone biosynthesis protein COQ9, mitochondrial	COQ9	O75208	1
Ubiquitin	UBIQ	P19848	1
Ubiquitin-40S ribosomal protein S27a	RPS27A	P68202	1.66886
Ubiquitin-conjugating enzyme E2 N	UBE2N	Q0P5K3	1
Ubiquitin-conjugating enzyme E2 variant 2	UB2V2	Q7ZYP0	1
Ubiquitin-like modifier-activating enzyme 1	UBA1	A3KMV5	1
UDP-glucose 6-dehydrogenase	UGDH	O60701	1
UDP-glucose:glycoprotein glucosyltransferase 1	UGGG1	Q9NYU2	1
UDP-glucuronosyltransferase 1-1	UD11	P22309	1
UDP-glucuronosyltransferase 1-6	UD16	P19224	1
UDP-glucuronosyltransferase 1-7	UD17	Q9HAW7	1
UDP-glucuronosyltransferase 1-8	UD18	Q9HAW9	1
UDP-glucuronosyltransferase 1-9	UD19	O60656	1
UDP-glucuronosyltransferase 2A1	UD2A1	Q9Y4X1	-100
UDP-glucuronosyltransferase 2A3	UD2A3	Q5RFJ3	1
UDP-glucuronosyltransferase 2B1	UD2B1	P09875	-7.51892
UDP-glucuronosyltransferase 2B17	UDB17	P08542	1
UDP-glucuronosyltransferase 2B19	UDB19	Q9XT55	-6.28472
UDP-glucuronosyltransferase 2B2	UD2B2	P08541	-9.72973
UDP-glucuronosyltransferase 2B20	UDB20	O77649	-5.62787
UDP-glucuronosyltransferase 2B28	UDB28	Q9BY64	1
UDP-glucuronosyltransferase 2B30	UDB30	Q8WN97	-6.28472
UDP-glucuronosyltransferase 2B31	UDB31	Q6K1J1	-4.02748
UDP-glucuronosyltransferase 2B4	UD2B4	P06133	-7.48583
UMP-CMP kinase	KCY	Q5ZKE7	1.17907
Unconventional myosin-Ic	MYO1C	O00159	1
Unconventional myosin-VI	MYO6	Q64331	1
UPF0160 protein MYG1, mitochondrial	MYG1	Q9HB07	1
Up-regulated during skeletal muscle growth protein 5	USMG5	Q3ZBI7	2.57101
Uricase	URIC	P09118	-1.6088
Urocanate hydratase	HUTU	Q8VC12	-5.53872
UTP--glucose-1-phosphate uridylyltransferase	UGPA	P79303	1
Valacyclovir hydrolase	BPHL	Q86WA6	1
Very long-chain specific acyl-CoA dehydrogenase, mitochondrial	ACADV	P45953	1
Vesicle-associated membrane protein-associated protein B	VAPB	A2VDZ9	1
Vesicle-trafficking protein SEC22b	SC22B	O08547	1
Vigilin	VIGLN	Q8VDJ3	2.38184
Vimentin	VIME	P02543	1
Vinculin	VINC	P12003	1
Vitamin D-binding protein	VTDB	P02774	1
Voltage-dependent anion-selective channel protein 1	VDAC1	P45879	-2.01676
Voltage-dependent anion-selective channel protein 2	VDAC2	P45880	1
Voltage-dependent anion-selective channel protein 3	VDAC3	Q60931	-2.70667
Voltage-dependent P/Q-type calcium channel subunit alpha-1A	CAC1A	P27884	1
von Willebrand factor A domain-containing protein 8	VWA8	A3KMH1	1
Xanthine dehydrogenase/oxidase	XDH	P80457	3.43457
