# Supplementary material for: Co-activation of Akt, Nrf2, and NF-κB signals under UPRER in torpid Myotis ricketti bats for survival
Source: Commun Biol. 2020 Nov 11;3:658. doi: 10.1038/s42003-020-01378-2 (PMC7658203; doi:10.1038/s42003-020-01378-2)
Supplement: Supplementary file 10 — Supplementary Data 7 [file 42003_2020_1378_MOESM10_ESM.xlsx]

## Sheet: Sheet1
Protein Name	Gene Name	UID	Protein	Closeness Centrality	Harmonic Closeness Centrality
Polyubiquitin-C	UBC	P0CG68	UBC	0.389538	0.452714
60S ribosomal protein L9	RPL9	P32969	RPL9	0.329279	0.443806
60S ribosomal protein L4	RPL4	Q28346	RPL4	0.327715	0.439997
Elongation factor 2	EEF2	P13060	EEF2	0.328022	0.422241
60S ribosomal protein L18	RPL18	Q07020	RPL18	0.321987	0.418092
60S ribosomal protein L14	RPL14	P50914	RPL14	0.32066	0.411663
60S acidic ribosomal protein P2	RPLP2	P05387	RPLP2	0.31746	0.401782
60S ribosomal protein L22	RPL22	P47198	RPL22	0.31617	0.395354
78 kDa glucose-regulated protein	GRP78	Q3S4T7	GRP78	0.305277	0.356646
Proteasome subunit beta type-6	PSMB6	P28072	PSMB6	0.304646	0.346321
Protein disulfide-isomerase A3	PDIA3	P86235	PDIA3	0.3003	0.334741
Protein disulfide-isomerase A6	PDIA6	Q15084	PDIA6	0.297872	0.326837
Myosin regulatory light chain 12A	MYL12A	P19105	MYL12A	0.288066	0.326107
5-formyltetrahydrofolate cyclo-ligase	MTHFS	P49914	MTHFS	0.286533	0.321298
Isocitrate dehydrogenase [NADP], cytoplasmic	IDH1	O75874	IDH1	0.262374	0.319015
L-lactate dehydrogenase A chain	LDHA	P42120	LDHA	0.284784	0.314155
Metaxin-1	MTX1	Q13505	MTX1	0.283861	0.312155
Glucose-6-phosphate isomerase	G6PI	P06745	G6PI	0.282144	0.30894
Apoptosis-inducing factor 1, mitochondrial	AIF1	O95831	AIF1	0.280786	0.305131
60S ribosomal protein L10a	RPL10A	Q4R5P3	RLP10A	0.253256	0.296655
60S ribosomal protein L19	RPL19	Q3T0W9	RPL19	0.253256	0.296655
60S ribosomal protein L8	RPL8	Q6P0V6	RPL8	0.253256	0.296655
Elongation factor 1-alpha 1	EEF1A1	P68103	EEF1A1	0.25289	0.294751
Elongation factor 1	EEF1	P86933	EEF1	0.246914	0.284041
Cytochrome c	CYC	P00013	CYC	0.237691	0.277598
Peptidyl-prolyl cis-trans isomerase B	PPIB	P24367	PPIB	0.242298	0.270669
Prolow-density lipoprotein receptor-related protein 1	LRP1	Q07954	LRP1	0.22187	0.263566
Pyruvate carboxylase, mitochondrial	PC	Q29RK2	PC	0.236486	0.262374
Cytochrome c oxidase subunit 6C	COX6C	Q9CPQ1	COX6C	0.234192	0.257359
Proteasome subunit beta type-4	PSMB4	Q3T108	PSMB4	0.225443	0.24674
Polyubiquitin-B	UBB	P0CG47	UBB	0.225443	0.24674
Peptidyl-prolyl cis-trans isomerase A	PPIA	P62938	PPIA	0.221029	0.233836
Dolichyl-diphosphooligosaccharide--protein glycosyltransferase subunit DAD1	DAD1	P61803	DAD1	0.201265	0.229273
Filamin-A	FLNA	P21333	FLNA	0.195422	0.2171
NADH dehydrogenase [ubiquinone] 1 beta subcomplex subunit 9	NDUFB9	Q02369	NDUFB9	0.19321	0.215937
Glycine cleavage system H protein, mitochondrial	GCSH	Q5I0P2	GCSH	0.182482	0.194789
Ribosome-binding protein 1	RRBP1	Q28298	RRBP1	0.168188	0.183
Aldehyde dehydrogenase family 1 member A3	ALDH1A3	P47895	ALDH1A3	0.164127	0.181659
Fibrinogen alpha chain	FGA	P02671	FGA	0.15748	0.17961
Haptoglobin	HP	P00738	HP	0.152225	0.177586
Fibrinogen gamma chain	FGG	P02679	FGG	0.136293	0.152225
