# Supplementary material for: Co-activation of Akt, Nrf2, and NF-κB signals under UPRER in torpid Myotis ricketti bats for survival
Source: Commun Biol. 2020 Nov 11;3:658. doi: 10.1038/s42003-020-01378-2 (PMC7658203; doi:10.1038/s42003-020-01378-2)
Supplement: Supplementary file 11 — Supplementary Data 8 [file 42003_2020_1378_MOESM11_ESM.xlsx]

## Sheet: Sheet1
Number	Protein Name	Product No.	Type	Company	Loading (Bats/Mice)	Separation gel	Blocking	Primary antibody condition	Second antibody condition	Washing time	Exposure time
1	Grp78	sc-166490	Monoclonal	Santa Cruz Biotechnology, Inc.	40 ug	0.125	5%Milk+1%BSA	1/500; 5%BSA; 4 Celsius dgree for over night	1/5000; 5%Milk+1%BSA; Room temperature for 2h	30 min	10 s
2	PERK	ab65142	Polyclonal	Abcam, Inc.	20 μg	0.125	5%Milk+1%BSA	1/500; 5%BSA; 4 Celsius dgree for over night	1/5000; 5%Milk+1%BSA; Room temperature for 2h	30 min	120 s
3	EIF2a	sc-133132	Monoclonal	Santa Cruz Biotechnology, Inc.	10 ug	0.125	5%Milk+1%BSA	1/500; 3%BSA; 4 Room temperature for 2h	1/5000; 3%BSA; Room temperature for 2h	30 min	120 s
4	EIF2a-S52	sc-12412	Polyclonal	Santa Cruz Biotechnology, Inc.	30 ug	0.125	5%Milk+1%BSA	1/500; 3%BSA; 4 Room temperature for 2h	1/5000; 3%BSA; Room temperature for 2h	30 min	120 s
5	EIF2a-S49	sc-293100	Polyclonal	Santa Cruz Biotechnology, Inc.	30 ug	0.125	5%Milk+1%BSA	1/500; 3%BSA; 4 Room temperature for 2h	1/5000; 3%BSA; Room temperature for 2h	30 min	120 s
6	ATF4	sc-200	Polyclonal	Santa Cruz Biotechnology, Inc.	10 ug	0.125	5%Milk+1%BSA	1/1000; 5%Milk+1%BSA; 4 Room temperature for 2h	1/5000; 3%BSA; Room temperature for 2h	90 min	30 s
7	Bcl-2	2870	Monoclonal	Cell Signaling Technology, Inc.	40 ug	0.1	5%Milk+1%BSA	1/500; 5%BSA; 4 Celsius dgree for over night	1/5000; 5%Milk+1%BSA; Room temperature for 2h	30 min	10 s
8	Bax	2772	Polyclonal	Cell Signaling Technology, Inc.	40 ug	0.1	5%Milk+1%BSA	1/500; 5%BSA; 4 Celsius dgree for over night	1/5000; 5%Milk+1%BSA; Room temperature for 2h	120 min	30 s
9	p65	8242S	Monoclonal	Cell Signaling Technology, Inc.	40 ug	0.125	5%Milk+1%BSA	1/500; 5%BSA; 4 Celsius dgree for over night	1/5000; 5%Milk+1%BSA; Room temperature for 2h	30 min	10 s
10	I-kBa	sc-1643	Monoclonal	Santa Cruz Biotechnology, Inc.	40 ug	0.125	5%Milk+1%BSA	1/500; 5%BSA; 4 Celsius dgree for over night	1/5000; 5%Milk+1%BSA; Room temperature for 2h	30 min	10 s
11	I-kBa (Ser32)	2859	Monoclonal	Cell Signaling Technology, Inc.	40 ug	0.1	5%Milk+1%BSA	1/500; 5%BSA; 4 Celsius dgree for over night	1/5000; 5%Milk+1%BSA; Room temperature for 2h	120 min	120 s
12	Akt	sc-81434	Monoclonal	Santa Cruz Biotechnology, Inc.	60 μg	0.125	5%Milk+1%BSA	1/500; 5%BSA; 4 Celsius dgree for over night	1/5000; 5%Milk+1%BSA; Room temperature for 2h	120 min	120 s
13	Akt-S473	sc-514032	Monoclonal	Santa Cruz Biotechnology, Inc.	100 ug	0.125	5%Milk+1%BSA	1/500; 5%BSA; 4 Celsius dgree for over night	1/5000; 5%BSA; Room temperature for 2h	120 min	120 s
14	mTOR	2983	Monoclonal	Cell Signaling Technology, Inc.	40 ug	0.1	5%Milk+1%BSA	1/500; 5%BSA; 4 Celsius dgree for over night	1/5000; 5%Milk+1%BSA; Room temperature for 2h	300 min	10 s
15	mTOR (Ser2481)	2974	Polyclonal	Cell Signaling Technology, Inc.	40 ug	0.1	5%Milk+1%BSA	1/500; 5%BSA; 4 Celsius dgree for over night	1/5000; 5%Milk+1%BSA; Room temperature for 2h	300 min	60 s
16	Nrf2	sc-722	Polyclonal	Santa Cruz Biotechnology, Inc.	40 ug	0.125	5%Milk+1%BSA	1/500; 5%BSA; 4 Celsius dgree for over night	1/5000; 5%Milk+1%BSA; Room temperature for 2h	30 min	30 s
17	Keap1	ab118285	Polyclonal	Abcam, Inc.	40 ug	0.1	5%Milk+1%BSA	1/500; 5%Milk+1%BSA; 4 Celsius dgree for over night	1/5000; 5%Milk+1%BSA; Room temperature for 2h	90 min	10 s
18	Vigilin	sc-271523	Monoclonal	Santa Cruz Biotechnology, Inc.	30 ug	0.125	5%Milk+1%BSA	1/500; 5%Milk+1%BSA; Room temperature for 2h	1/5000; 5%Milk+1%BSA; Room temperature for 2h	90 min	30 s
19	PPIA	sc-134310	Monoclonal	Santa Cruz Biotechnology, Inc.	100/20 ug	0.125	5%Milk+1%BSA	1/500; 5%Milk+1%BSA; Room temperature for 2h	1/5000; 5%Milk+1%BSA; Room temperature for 2h	300 min	120 s
20	GST	sc-138	Monoclonal	Santa Cruz Biotechnology, Inc.	40 ug	0.125	5%Milk+1%BSA	1/500; 5%BSA; 4 Celsius dgree for over night	1/5000; 5%Milk+1%BSA; Room temperature for 2h	30 min	120 s
21	SOD2	sc-30080	Polyclonal	Santa Cruz Biotechnology, Inc.	20 μg	0.125	5%Milk+1%BSA	1/500; 5%Milk+1%BSA; Room temperature for 2h	1/5000; 5%Milk+1%BSA; Room temperature for 2h	30 min	10 s
22	Cyt c	4272	Polyclonal	Cell Signaling Technology, Inc.	40 ug	0.1	5%Milk+1%BSA	1/500; 5%BSA; 4 Celsius dgree for over night	1/5000; 5%Milk+1%BSA; Room temperature for 2h	30 min	10 s
23	NQO1	sc-16464	Polyclonal	Santa Cruz Biotechnology, Inc.	40 ug	0.125	5%Milk+1%BSA	1/500; 5%BSA; 4 Celsius dgree for over night	1/5000; 5%Milk+1%BSA; Room temperature for 2h	40 min	10 s
24	Tubulin	sc-53140	Monoclonal	Santa Cruz Biotechnology, Inc.	20 μg	0.1	5%Milk+1%BSA	1/500; 3%BSA; 4 Room temperature for 2h	1/5000; 3%BSA; Room temperature for 2h	30 min	10 s
25	GAPDH	sc-166574	Monoclonal	Santa Cruz Biotechnology, Inc.	30 ug	0.125	5%Milk+1%BSA	1/500; 5%Milk+1%BSA; Room temperature for 2h	1/5000; 5%Milk+1%BSA; Room temperature for 2h	30 min	10 s
26	DLD	sc-135027	Polyclonal	Santa Cruz Biotechnology, Inc.	10 μg	0.125	5%Milk+1%BSA	1/500; 5%Milk+1%BSA; Room temperature for 2h	1/5000; 5%Milk+1%BSA; Room temperature for 2h	30 min	10 s
27	NDUFS1	sc-50132	Polyclonal	Santa Cruz Biotechnology, Inc.	20 μg	0.1	5%Milk+1%BSA	1/500; 5%Milk+1%BSA; Room temperature for 2h	1/5000; 5%Milk+1%BSA; Room temperature for 2h	30 min	10 s
28	SDHA	sc-988253	Polyclonal	Santa Cruz Biotechnology, Inc.	10 μg	0.125	5%Milk+1%BSA	1/500; 5%Milk+1%BSA; Room temperature for 2h	1/5000; 5%Milk+1%BSA; Room temperature for 2h	30 min	30 s
29	IVD	sc-55720	Polyclonal	Santa Cruz Biotechnology, Inc.	60 μg	0.1	5%Milk+1%BSA	1/500; 5%Milk+1%BSA; Room temperature for 2h	1/5000; 5%Milk+1%BSA; Room temperature for 2h	120 min	30 s
30	EEF2	sc-25634	Polyclonal	Santa Cruz Biotechnology, Inc.	10 μg	0.1	5%Milk+1%BSA	1/500; 5%Milk+1%BSA; Room temperature for 2h	1/5000; 5%Milk+1%BSA; Room temperature for 2h	30 min	10 s
31	CPS1	sc-10516	Polyclonal	Santa Cruz Biotechnology, Inc.	10 μg	0.125	5%Milk+1%BSA	1/500; 5%Milk+1%BSA; Room temperature for 2h	1/5000; 5%Milk+1%BSA; Room temperature for 2h	30 min	10 s
32	OTC	sc-132401	Polyclonal	Santa Cruz Biotechnology, Inc.	60 μg	0.1	5%Milk+1%BSA	1/500; 5%Milk+1%BSA; Room temperature for 2h	1/5000; 5%Milk+1%BSA; Room temperature for 2h	30 min	10 s
33	AGMAT	sc-98802	Polyclonal	Santa Cruz Biotechnology, Inc.	10 μg	0.1	5%Milk+1%BSA	1/500; 5%Milk+1%BSA; Room temperature for 2h	1/5000; 5%Milk+1%BSA; Room temperature for 2h	30 min	10 s
34	ORNT2	ab133896	Polyclonal	Abcam, Inc.	40 ug	0.1	5%Milk+1%BSA	1/500; 5%Milk+1%BSA; Room temperature for 2h	1/5000; 5%Milk+1%BSA; Room temperature for 2h	30 min	10 s
35	ERK1/2	9102	Polyclonal	Cell Signaling Technology, Inc.	20 ug	0.125	5%Milk+1%BSA	1/500; 5%BSA; 4 Celsius dgree for over night	1/5000; 5%Milk+1%BSA; Room temperature for 2h	90 min	30 s
36	p-ERK1/2	05-797R	Monoclonal	Millipore, Inc.	20 ug	12.50%	5%Milk+1%BSA	1/500; 5%BSA; 4 Celsius dgree for over night	1/500; 5%BSA; 4 Celsius dgree for over night	90 min	30 s
