# Supplementary material for: Co-activation of Akt, Nrf2, and NF-κB signals under UPRER in torpid Myotis ricketti bats for survival
Source: Commun Biol. 2020 Nov 11;3:658. doi: 10.1038/s42003-020-01378-2 (PMC7658203; doi:10.1038/s42003-020-01378-2)
Supplement: Supplementary file 12 — Supplementary Data 9 [file 42003_2020_1378_MOESM12_ESM.xlsx]

## Sheet: Source Data of Graphs
Fig. 3c	EEF2						PPIA						CYC						VIGILIN						GST						SOD2						NQO1						*Tubulin
	torpor	active	control	fast	cold		torpor	active	control	fast	cold		torpor	active	control	fast	cold		torpor	active	control	fast	cold		torpor	active	control	fast	cold		torpor	active	control	fast	cold		torpor	active	control	fast	cold		torpor	active	control	fast	cold
	1.1073	0.9638	1.1108	1.0815	0.9969		1.0848	0.9853	1.1296	1.2827	1.0238		0.9672	1.1303	1	1.0939	1.2743		2.0668	0.9908	1.5933	1.4586	1.0247		1	1.0476	1.0097	1.0023	1.027		0.9947	1.13	1.0298	0.9935	0.9911		0.9957	1.1688	1.1942	1.1632	1		1.0937	0.9864	1.2324	1.3331	0.9866
	1.1098	0.9092	1.0618	1.0473	0.9736		1.0996	0.959	1.1833	1.2072	1		0.9987	1.1752	0.8939	1.152	1.2412		2.2722	1.024	1.5348	1.3347	1.0189		1	1.0038	1.94	1.3915	1		0.9839	1.1622	1	1.0165	0.9899		1.1162	1.162	1.1063	1.273	0.9913		1.0559	1.0451	1	1.1983	1.0782
	1.1226	0.9587	1.1214	1.0672	1.0301		1.2681	1.0073	1.1044	1.0284	0.9904		0.9925	1.2274	1.0132	1.0865	0.9761		1.9804	0.9922	1.1958	1.2358	0.9956		0.9852	1.0278	1.7169	1.1012	1		1.0161	1.1107	1.0811	1.0202	0.9979		1	1.2511	1.4167	1.4414	1.0167		1.0162	1.1331	1.4755	1.2286	1
	1.1287	0.946	1.0585	0.9552	1.0104		1.1167	0.9614	0.9697	0.9968	1.0186		1.0863	1.16	0.8632	1.1235	1.1298		1.7792	1.1112	1.1996	1.2035	1		0.9652	1.0165	1.1069	1.2237	0.9957		0.9958	1.1138	1	1.0283	1.0323		0.999	1.5613	1.3606	1.3186	0.9891		0.9911	1.0333	1.4104	1.22	1
	1.0223	0.9718					1.1091	1.0011					1.1856	1.2006					1.4198	1.0129					1.06	1.0025					0.9996	1.227					1.1667	1.1351					1.1425	1.1354
	0.9698	0.9111					1.1155	0.9589					1.1295	1.3527					1.4952	1.0019					1.0313	0.9745					1.0563	1.1408					1.2507	1.0628					1.0858	1.0778
	1.0074	0.9906					1.1625	0.9998					1.0527	1.2911					1.3798	1.0334					1.0008	0.9725					1.0144	1.1151					1.2412	1.1013					1.1163	1.2042
	1.0065	0.977					1.1322	0.9832					1.0667	1.1865					1.1371	1.0232					0.9908	0.9972					1.0107	0.982					1.2838	1.2773					1.026	1.021
	1.038	0.963					1.0548	0.9834					1.0584	1.2338					1.5061	1.0834					1.0778	1.0014					1.0444	1.1219					1.2081	1.2334					1.0686	1.1252
	0.9915	0.9341					1.0994	0.9637											1.5048	1					1.0019	1.0184					1.0475	1.1472					1.0888	0.9903					1.0908	0.9757
	1.0306	0.9806					1.1031	0.994											1.2403	1.0568					1.0335	0.98					0.9936	1.1363					1.2204	1.2001					1.0857	0.9712
	1.0288	0.9675					1.0979	0.9668											1.2447	1					0.9865	1.0019					1.0303	0.9964					1.6352	1.1721					1.0118	1.0021
Fig. 3d	NDUFS1						SDHA						IVD						CPS1						OTC						AGMAT						ORNT2						*Tubulin
	torpor	active	control	fast	cold		torpor	active	control	fast	cold		torpor	active	control	fast	cold		torpor	active	control	fast	cold		torpor	active	control	fast	cold		torpor	active	control	fast	cold		torpor	active	control	fast	cold		torpor	active	control	fast	cold
	1.1672	1.1914	1.0017	1.0229	1.0123		1.028	1.0525	1.0089	0.9717	1		0.9585	1.1324	1.0193	1.1237	1.1		1.105	1.3581	0.9992	1	0.9811		0.9985	1.1285	1.1605	1.134	0.9822		0.9856	1.0859	1.0628	1.0288	1.0476		1.3446	0.9828	0.9246	0.9555	1.0918		1.0937	0.9864	1.2324	1.3331	0.9866
	1.1822	1.1063	1.093	1.0085	1		1	1.0716	1.0475	1.0082	0.988		1	1.055	0.9917	1.0945	1.0488		1.6571	1.2642	1.0283	1.1178	1.0938		1.0373	1.2338	1.0469	1.0576	0.9571		0.9965	1.1435	1.0112	0.9934	1.0267		1.3022	1.0745	0.9037	1.0316	1.0008		1.0559	1.0451	1	1.1983	1.0782
	1.2218	1.0084	1.094	1.0865	0.9828		1	1.209	1.0455	1.0292	1.0581		1.0025	1.0411	1.0274	1.17	1		1.2211	1.2311	1.589	1.3289	1		1.046	1.1608	1.0823	1.1966	1.0099		0.9696	1.0917	0.9907	0.9689	1.0103		1.0131	1.0063	0.9315	1.0464	1.0059		1.0162	1.1331	1.4755	1.2286	1
	0.9951	1.1233	1.107	1.0066	1.0365		1.0022	1.0692	1.0469	0.999	1.0868		0.958	1.6592	0.937	1.0527	1.0795		1.0016	1.0882	1.1417	1.0748	0.9968		0.9856	1.3199	1.0797	1.0367	0.9522		0.9742	1.2416	0.9849	0.9753	1		1.2221	1.0541	0.9659	0.9934	1.0902		0.9911	1.0333	1.4104	1.22	1
	1.0508	1.3148					0.9771	1.1255					1.0345	1.1279					1.4032	0.9787					1.0317	1.2753					0.9991	1.1078					1.058	1.0649					1.1425	1.1354
	1.0327	1.3623					1.0033	1.0859					1.0028	1.0312					1.4452	0.973					0.9938	1.4708					1.0687	1.1059					1.2383	0.9733					1.0858	1.0778
	1.1683	1.1781					1.0552	1.209					1.0069	1.0569					1.1069	0.9639					1.0511	1.153					1.0233	1.1213					1.1006	0.9689					1.1163	1.2042
	1.1597	1.2855					1.0142	1.0189					0.9733	0.9701					1.0174	0.9755					1.1512	1.3449					1.0624	1.2357					1.106	0.9693					1.026	1.021
	1	1.2557					0.9841	1.142					1.0247	1.1638					1.3751	1.0358					1.0753	1.1999					1.057	1.1105					1.1008	1.2253					1.0686	1.1252
	0.9831	1.403					1.0659	1.0854					0.9963	1.0608					1.3518	1.0663					1.0682	1.2119					1.1229	1.0857					1.2059	0.9689					1.0908	0.9757
	0.9993	1.0789					1.0958	1.2005					0.9605	1.0354					1.1987	1.025					0.9886	1.1549					1.0978	1.1315					1.0547	1.0749					1.0857	0.9712
	1.122	1.2351					0.9796	1.0621					0.9263	1.041					1.1032	0.9682					1.0919	1.296					1.0823	1.1966					1.0564	1.0263					1.0118	1.0021
Fig. 4c	Input GRP78						Input PERK						Output GRP78						Output PERK						Input PERK/GRP78						Output PERK/GRP78
	torpor	active	control	fast	cold		torpor	active	control	fast	cold		torpor	active	control	fast	cold		torpor	active	control	fast	cold		torpor	active	control	fast	cold		torpor	active	control	fast	cold
	1.5508	1.2369	1.2575	1.2301	1.2032		2.8562	0.5435	0.7139	1.4789	1.2775		1.0479	0.9809	1.0795	1.2983	0.9624		0.9284	1.1301	1.0278	1.0442	1.1599		2.3175	0.5847	0.7374	1.3217	2.0265		0.9189	1.2521	0.9797	1.0892	1.7127
	1.3736	1.1764	1.2244	1.1997	1.0757		2.5132	0.5288	0.5226	1.4616	1.2498		1.0444	0.9556	1.0492	1.0995	0.8514		0.9168	1.0832	1.0014	1.0192	0.9545		2.2514	0.5548	0.6816	1.2436	1.4206		0.8356	1.1367	0.928	0.927	1.1194
	1.2694	1.089	1.1776	1.1599	0.9684		2.4597	0.5219	0.4262	1.4424	1.0259		1.0191	0.9521	1.0245	0.9586	0.6772		0.8699	1.0416	0.8824	0.9577	0.9133		2.2482	0.5285	0.5831	1.2327	1.0617		0.7536	1.0214	0.8613	0.7377	0.9918
	1.2366	1.0648	1.1317	1.1189	0.9152		2.3049	0.5043	0.2768	1.2956	0.807														1.9891	0.4651	0.2195	1.0533	0.9538
	1.2212	1.059	1.0752	0.9574	0.8644		1.4993	0.4336																	1.6657	0.4626
	1.1526	1.0005	0.7668	0.9538	0.6168		1.3582	0.4322																	1.5304	0.4477
	1.1409	0.9287	0.5781	0.9393	0.5681		1.1794	0.3902																	1.4862	0.4224
	1.0845	0.909					1.1744	0.2769																	1.2858	0.3141
	1.0683	0.8715					1.1741	0.2607																	1.2125	0.2601
	1.0608	0.8585					1.0532	0.2374																	1.0993	0.2462
	0.8875	0.8484					1.0485	0.2216																	1.0913	0.2029
	0.8155	0.7854					0.9861	0.1091																	0.9928	0.1389
	0.8132	0.7819
	0.7084	0.7558
	0.5222	0.7406
	WB						WB						Co-IP						Co-IP						Input PERK/GRP78						Co-IP
Fig. 4e	EIF2a						EIF2a (Ser52)						p-EIF2a(Ser49)						ATF4						p-EIF2a(Ser52)/EIF2a						p-EIF2a(Ser49)/EIF2a
	torpor	active	control	fast	cold		torpor	active	control	fast	cold		torpor	active	control	fast	cold		torpor	active	control	fast	cold		torpor	active	control	fast	cold		torpor	active	control	fast	cold
	1.35716	1.17722	1.50512	1.20928	0.916889		1.63976	1.32643	0.808297	1.86204	0.960958		1.33881	1.54478	1.27704	1.12556	1.9364		2.46498	0.865883	1.06647	1.51201	1.21929		1.44306	1.27045	0.82826	2.00497	1.31756		1.19254	1.32886	1.03051	1.21524	1.92194
	1.25653	1.12194	1.43974	1.10175	0.780222		1.59479	1.20595	0.601379	1.78343	0.751133		1.06722	1.39718	1.10013	1.08097	1.03058		2.44801	0.582194	1.01073	1.20372	1.15747		1.44197	1.14615	0.485281	1.67558	1.04806		1.18273	1.31197	0.915265	1.15812	1.24587
	1.1287	1.10348	1.23924	0.971885	0.657022		1.35807	1.09864	0.584019	1.62847	0.616752		1.05758	1.28465	0.893205	1.07607	0.818567		2.26149	0.542599	0.938767	1.15332	0.780988		1.4239	1.09945	0.405643	1.5398	0.962718		1.03736	1.24533	0.764122	0.976688	1.12399
	1.10245	1.07835	0.975898	0.889508	0.278142		1.27324	1.08629	0.562192	1.22651	0.561167		0.947122	1.28301	0.434399	0.925432	0.585159		2.13304	0.393461	0.632943	0.907931	0.408577		1.28846	1.07488	0.386808	1.11324	0.938708		0.849342	1.23276	0.288614	0.542004	0.74999
	0.941817	1.06028					1.17638	1.00471					0.806225	1.25235					1.93048	0.300257					1.2692	1.03941					0.818361	1.22886
	0.938077	1.04407					1.11424	0.978563					0.770746	1.16786					1.8769	0.249421					1.0107	1.03619					0.757739	1.21246
	0.913009	0.988025					1.09525	0.919569					0.740092	1.15006					1.47968	0.246138					0.921055	0.907467					0.714298	1.20138
	0.912584	0.947357					0.99948	0.851865					0.697506	1.07477					1.36541	0.211048					0.907744	0.833333					0.660579	1.19132
	0.894188	0.925649					0.840541	0.701448					0.608163	1.03959					1.32268	0.139808					0.896179	0.824278					0.63623	1.13491
	0.879324	0.876591					0.789543	0.683229					0.580613	1.0322					1.24456	0.101764					0.885518	0.580374					0.632688	1.05219
	0.869785	0.850984					0.788032	0.536699					0.574561	1.02236					1.20055	0.0259004					0.807014	0.579808					0.545323	0.973515
	0.802603	0.819566					0.566533	0.348608					0.461426	0.993692					0.811388	0.0258598					0.60393	0.367979					0.491884	0.912969
	WB						WB						WB						WB						WB						WB
Fig. 4f	Bcl-2						Bax						Bcl-2/Bax
	torpor	active	control	fast	cold		torpor	active	control	fast	cold		torpor	active	control	fast	cold
	1.07247	1.2473	1.74067	1.04904	0.761805		1.26244	1.16696	1.12758	1.14152	1.10385		1.49146	1.13299	1.79902	0.95121	0.690137
	1.06671	1.20247	1.5124	1.01209	0.682147		1.21593	1.12703	0.773067	1.12596	1.09862		1.48999	1.12583	1.71698	0.918987	0.620912
	1.05409	1.19146	1.39077	0.893781	0.607843		1.09124	1.08604	0.740727	1.04538	1.096		1.08911	1.10671	1.67763	0.898869	0.605537
	0.992144	1.17611	1.27182	0.734665	0.374007		1.06318	1.08517	0.670727	0.772348	0.972016		1.00331	1.09707	1.34128	0.805518	0.553281
	0.94912	1.13045					1.03064	1.06783					0.932502	1.09018
	0.942964	1.08156					1.01987	1.04394					0.869762	0.968544
	0.923608	1.03424					1.01122	1.0041					0.815957	0.929236
	0.886367	1.00838					0.996342	0.992096					0.702105	0.859506
	0.877565	0.981318					0.984721	0.841904					0.646135	0.850916
	0.868416	0.897269
	0.698942	0.884922
	0.643772	0.879071
	WB						WB						WB
Fig. 4g	Erk1/2						p-Erk1/2						p-Erk1/2 to Erk1/2
	torpor	active	control	fast	cold		torpor	active	control	fast	cold		torpor	active	control	fast	cold
	1.1706	1.33311	1.12374	1.18305	1.32838		1.19669	1.02654	1.12063	1.06004	1.31148		1.57138	0.907445	1.27362	0.978751	1.23369
	1.05748	1.32872	1.04026	1.13364	1.0971		1.1713	0.948645	1.08063	0.715205	1.30148		1.50801	0.861968	0.997132	0.788118	1.19541
	0.998193	1.21315	0.94073	0.979514	1.02502		1.06071	0.846785	1.00363	0.685205	1.29333		1.46577	0.713956	0.964791	0.779073	1.03115
	0.980083	1.19459	0.788011	0.869419	0.833036		0.993004	0.720073	0.97453	0.653306	0.858982		1.21117	0.39121	0.844791	0.744263	0.987284
	0.950746	1.14124					0.928676	0.719675					1.17794	0.376003
	0.875777	1.13801					0.926001	0.429669					1.17342	0.36774
	0.871261	1.10942					0.912748	0.419546					1.06475	0.361581
	0.845281	1.08513					0.801627	0.407133					1.04727	0.360996
	0.755529	1.07277					0.800042	0.391728					0.946527	0.270329
	0.595904	1.07112
	0.516103	1.06687
	0.509133	0.885626
	WB						WB						WB
Fig. 5a	Akt						Akt(Ser473)						Akt(Ser473)/Akt
	torpor	active	control	fast	cold		torpor	active	control	fast	cold		torpor	active	control	fast	cold
	1.09141	1.04596	0.988487	1.02744	1.02911		1.35815	0.972952	1.22778	1.19205	0.891821		1.25897	0.985961	1.24208	1.14247	0.893469
	1.0781	0.993136	0.97112	1.02168	0.998157		1.31287	0.946342	1.0696	1.10845	0.842735		1.25141	0.968126	1.14925	1.07024	0.826122
	1.07524	0.992804	0.962161	0.967162	0.952148		1.25565	0.937135	1.04727	1.08073	0.784329		1.2444	0.943928	1.10141	1.01003	0.823747
	1.04281	0.988978	0.911264	0.959802	0.915437		1.24544	0.916118	0.973136	1.06037	0.659545		1.22486	0.938774	1.01141	0.971319	0.72047
	1.02514	0.986806					1.20615	0.90542					1.19175	0.9067
	1.01077	0.975867					1.1893	0.872788					1.11878	0.904761
	1.01065	0.974179					1.14974	0.860829					1.08736	0.882515
	1.00817	0.970277					1.09895	0.837841					1.07218	0.860048
	0.997949	0.964354					1.06377	0.803407					1.06929	0.8404
	0.995228	0.949409					0.973313	0.802817					1.0012	0.833104
	0.992154	0.941073					0.912682	0.790878					0.902957	0.82741
	0.972146	0.935229					0.892501	0.727973					0.885272	0.733004
	WB						WB						WB
Fig. 5b	mTOR						Ser2481						Ser2481/mTOR
	torpor	active	control	fast	cold		torpor	active	control	fast	cold		torpor	active	control	fast	cold
	1.24058	1.20373	1.11952	1.16787	1.02997		1.24898	1.20228	1.3426	1.19199	1.05905		1.16049	1.16804	1.29474	1.20644	1.09697
	1.23372	1.12911	1.03696	1.01763	0.995986		1.19113	1.14886	1.13746	1.18607	1.01231		1.14687	1.15549	1.07486	1.19214	1.04017
	1.21667	1.12854	1	0.992864	0.96544		1.18862	1.13677	1.10776	1.15237	1		1.13387	1.10175	1.06212	1.17133	1.02017
	1.20187	1.1238	0.936348	0.983121	0.961378		1.18103	1.10713	1.07486	0.977375	0.986735		1.08888	1.08791	0.915867	0.836886	0.970898
	1.10205	1.09183					1.17942	1.1043					1.08083	1.05692
	1.08904	1.08715					1.14183	1.06994					1.01539	1.01142
	1.0832	1.04049					1.12618	1.05574					0.988975	1.00679
	1.08315	1.00489					1.06996	1					0.957293	0.984167
	1.07046	0.948023					1	0.962308					0.923191	0.954417
	1.05374	0.919195
	1.00701	0.910488
	0.970434	0.903861
	WB						WB						WB
Fig. 5e	Input Nrf2						Input Keap1						Output Nrf2						Output Keap1						Input Keap1/Nrf2						Output Keap1/Nrf2
	torpor	active	control	fast	cold		torpor	active	control	fast	cold		torpor	active	control	fast	cold		torpor	active	control	fast	cold		torpor	active	control	fast	cold		torpor	active	control	fast	cold
	1.66759	1.27796	1.07395	1.14965	1.22903		1.24663	1.45592	1.20328	0.977689	1.16092		1.06235	1.05637	0.964604	1.26972	1.25044		0.920576	1.25534	1.08332	1.09297	1.07166		1.35055	1.58959	1.69843	0.985297	1.25142		0.899412	1.23437	2.04234	0.860795	1.25312
	1.33013	1.16209	1.01689	1.1074	1.0616		1.17561	1.2816	1.09354	0.948347	1.08601		1.02354	0.981164	0.720515	1.20765	1.00513		0.794071	1.20593	1.03699	0.92575	1.03726		1.1769	1.4537	1.51764	0.864393	0.944588		0.841509	1.14158	1.40127	0.78011	0.896356
	1.20333	1.11683	0.94683	1.05607	0.873271		1.15041	1.22017	1.06853	0.912851	0.929343		0.943627	0.950647	0.562866	1.18669	0.827743		0.723558	1.07942	1.01613	0.87437	0.860904		1.11939	1.3839	1.15494	0.856372	0.875421		0.776189	1.10544	1.07504	0.74657	0.829513
	1.2027	1.11082	0.529126	0.992278	0.86782		0.989928	1.11358	1.00217	0.781172	0.496454														1.06711	1.34345	0.933159	0.679484	0.568499
	1.01874	1.0515					0.953383	1.09683																	0.977476	1.15902
	0.987866	0.960792					0.93234	1.06423																	0.971716	1.13925
	0.977496	0.926081					0.914925	1.04672																	0.965093	1.09845
	0.923052	0.875879					0.910351	0.984961																	0.955716	1.04311
	0.904544	0.792166					0.854691	0.979474																	0.898478	0.900723
	0.894294	0.750022					0.811812	0.874951																	0.760326	0.895139
	0.853102	0.673778					0.769726	0.770033																	0.567991	0.826764
	0.832903	0.519631					0.755504	0.769321																	0.491025	0.783423
	WB						WB						Co-IP						Co-IP						WB						Co-IP
Fig. 5h	Input p65						Input I-kBa						I-kBa(Ser32)						Output p65						Output I-kBa						I-kBa(Ser32)/I-kBa						Input p65/I-kBa						Output p65/I-kBa
	torpor	active	control	fast	cold		torpor	active	control	fast	cold		torpor	active	control	fast	cold		torpor	active	control	fast	cold		torpor	active	control	fast	cold		torpor	active	control	fast	cold		torpor	active	control	fast	cold		torpor	active	control	fast	cold
	1.25155	1.37447	1.05251	1.35066	1.23648		1.10761	1.32698	1.04562	1.09306	1.2455		1.09809	1.41063	1.12472	1.01426	1.12062		0.98243	1.21547	1.23261	0.810198	1.47473		1.04741	1.06909	1.27612	1.11417	1.04834		1.18973	1.30962	1.44006	0.994082	1.13948		1.31853	1.45566	1.27301	1.32898	1.16956		0.93796	1.15147	0.98158	1.04624	1.505
	1.15661	1.31701	0.91509	1.28334	1.06379		1.0387	1.28485	1.02817	1.03629	1.17537		0.975019	1.31765	0.963557	0.990178	1.03422		0.799295	1.20071	1.0698	0.773167	1.15703		0.944413	1.05559	1.23184	0.891002	0.832877		1.14047	1.27046	1.20951	0.97436	0.845682		1.257	1.21914	0.994059	1.23566	0.819911		0.849488	1.13372	0.882193	0.909311	1.12524
	1.1361	1.25325	0.900218	1.21647	1.05888		1.03296	1.2667	0.929896	1.02384	1.0774		0.955119	1.23186	0.952368	0.982118	1.01813		0.724525	1.01757	0.937089	0.588177	0.937187		0.900914	0.922589	1.21266	0.738996	0.653985		1.059	1.26643	1.18923	0.961232	0.832153		1.09985	1.18882	0.965722	1.20772	0.808466		0.830701	1.06822	0.760722	0.527904	1.10368
	1.10424	1.2245	0.898022	1.06772	0.963697		0.999213	1.19245	0.887364	1.01623	1.05722		0.80486	1.19579	0.905558	0.942269	0.879765														0.991407	1.01573	0.880746	0.927904	0.822319		1.05066	1.1635	0.890017	1.04553	0.472725
	1.00861	1.13861	0.817648	0.869156	0.943222		0.995663	1.13467	0.822535	1.00725	0.983443		0.799203	1.17452																	0.938688	1.00308					1.00766	0.994257
	0.915637	1.13215	0.720324	0.761123	0.79508		0.964572	1.10782	0.669108	0.987964	0.930874		0.79165	1.11972																	0.847771	0.969011					0.964454	0.983986
	0.900865	1.12302					0.959977	1.10238					0.781032	1.0995																	0.79964	0.928314					0.923374	0.949432
	0.871479	1.1165					0.949384	1.07713					0.767636	1.07668																	0.76639	0.927227					0.89842	0.940312
	0.855166	1.09605					0.933133	1.07337					0.665611	0.980343																	0.719173	0.884927					0.872166	0.922773
	0.843128	1.07111					0.83748	1.0672																													0.8233	0.89328
	0.633341	0.975237					0.671753	1.03714																													0.813342	0.886573
	0.603516	0.965346					0.668868	1.03592																													0.586512	0.833643
	0.539569	0.958821					0.628527	0.944223
	0.392299	0.854009					0.584346	0.933941
	WB						WB						WB						Co-IP						Co-IP						WB						WB						Co-IP
